# Supplementary material for: Network-Based Approach and IVI Methodologies, a Combined Data Investigation Identified Probable Key Genes in Cardiovascular Disease and Chronic Kidney Disease
Source: Front Cardiovasc Med. 2022 Jan 5;8:755321. doi: 10.3389/fcvm.2021.755321 (PMC8767007; doi:10.3389/fcvm.2021.755321)
Supplement: Supplementary Table 1 — In cardiovascular disease (CVD) and chronic kidney disease (CKD), total DEGs were gathered from 11 GSE series, as well as up and down common genes. [file Table_1.XLSX]

## Sheet: UP CVD 
GSE26887	GSE42955	GSE67492	GSE71226	GSE141512	GSE48060					UP ALL
FAXDC2	SCN2B	TIMP3	OAZ2	ADAP2	LOC100190986					FAXDC2
CFAP61	EGLN3	SNORD116-9	RILP	HRH2	TUBB1					CFAP61			user_list2 user_list4 user_list5	1	CREB5
TSPAN7	TIMP4	SNORD116-3	TNFRSF10C	MERTK	GTF2H2B					TSPAN7			user_list1 user_list2	4	EIF1AY OGN FRZB TSPAN7
ISCU	TP53INP2	SNORD116-23	DCAF10	MERTK	ND6					ISCU			user_list1 user_list4	1	MYL4
DSC1	HMGB2	F8	TMCC3	SLC11A1	MMD					DSC1			user_list2 user_list3	2	COX7B TIMP4
SEPP1	RASSF4	SNORD116-15	CPPED1	DPRXP4	SDPR					SEPP1			user_list4 user_list5	2	AQP9 FPR2
NPPA	RRN3P1///RRN3P2///RRN3	SNORD116-8	DMTN	S1PR3	PTGDR					NPPA
NPR3	TNFRSF12A	POSTN	KRT1	HLX	MYLK					NPR3
EIF1AY	RRN3P1///RRN3P2///RRN3	MYL6	RALB	FAM198B	RPS24					EIF1AY
KLHL38	CYB5R1///CYB5R1	STEAP4	PGLYRP1	PPARGC1B	MFAP3L					KLHL38
HMGN2	GABPB2	RNU2-1	TMEM63B	FLT3	GGTA1P					HMGN2
RGS5	EMC2	RPL13	BCL2L1	LOC100132062	MYBL1					RGS5
TRAK2	TXNIP	SNORD116-7	MBOAT7	SLC9A7P1	KLRF1					TRAK2
FBXO32	C8orf4	SNORD116-5	KCNJ2	SLC9A7P1	PRKAR2B					FBXO32
LRRC39	CPT1A	SNORA3A	PLEK2	THBS1	FGFBP2					LRRC39
PPP1R12B	KDM5D	SNORD116-14	NPRL3	LINC01410						PPP1R12B
NUDT7	2020-09-11	GLUL	CREB5	BCL6						NUDT7
MYL4	PDLIM3	SPARCL1	CXCR1	FLT3						MYL4
SPHKAP	AP3M2	EDNRB	ARL4A	FCGR1A						SPHKAP
ASB14	HSPH1	SNORD116-1	TNS1	LOC729737						ASB14
PPP1R3A	HSP90AB3P	RNU2-1	OSBP2	FCGR1CP						PPP1R3A
FRZB	PREX2	RNU2-1	GYPA	LOC729737						FRZB
TBX5	TXLNGY	RNU2-1	DGAT2	FCGR1A						TBX5
TMEM182	SLC25A20	RNU2-1	IGF2BP2	S100A12						TMEM182
TPCN1	EIF1AY	RNU2-1	ARHGEF12	CD14						TPCN1
NFE2L1	MLYCD	RNU2-1	IL1R2	TLR2						NFE2L1
MYOM2	RPS4Y1	RNU2-1	FAM210B	BST1						MYOM2
PLCE1	DYNLL1	RNU2-1	GYPB	IRAK3						PLCE1
LOC101060256	UTY	RNU2-1	EPB41	MIR21						LOC101060256
FAM134B	MEOX2	SNORD116-24	FKBP8	SORT1						FAM134B
NNT	PLIN4	OCR1	GYPB	DRAM1						NNT
PPP1R3C	COQ5	SNRPN	GSPT1	SLED1						PPP1R3C
HLA-DQA2	ODC1	SNORD116-20	PCGF5	WDFY3						HLA-DQA2
TXLNB	OGN	SRGN	MIR4746///UBXN6	RBM47						TXLNB
ACTA2	MT1E	RNU1-1	MMP25	FPR1						ACTA2
LMOD2	SMOC2	RNU1-4	GYPC	ASGR2						LMOD2
HMGN2	DDX3Y	FCN3	RNF182	SLED1						HMGN2
MPLKIP	DYNLL1	SERPINF1	ADGRG3	LOC100134822						MPLKIP
C10orf71	OR51E1	RNU4ATAC	MME	PYGL						C10orf71
SLN	USP9Y	RNVU1-7	ENPP7	LINC01001						SLN
FBXO40	ZNF160	RNU1-4	FPR2	MIR223						FBXO40
TNFSF10	KCNAB1	RNU1-2	SLC22A4	TLR2						TNFSF10
CARMN	TTTY14	RNVU1-17	MKRN1	VNN3						CARMN
HLA-DPA1	FSTL3	RNU1-4	BLVRB	DYSF						HLA-DPA1
ATP1A3	MYO15B	ADGRF5	HBG2///HBG1	LINC01002						ATP1A3
MYZAP	PPID	CSDC2	SNCA	ACSL1						MYZAP
NEB	H19///RPS12	PECAM1	PITHD1	GRN						NEB
GOT1	XPO1	SNORD116-20	NAMPT	CREB5						GOT1
PRELP	LOXL2	SMG1P3	KIAA1324	CD163						PRELP
SLC16A7	CYP2J2	SNORA80E	PTGS2	VNN3						SLC16A7
FGF12	RSRP1	RNVU1-17	ABCC13	IL10RB-AS1						FGF12
ECH1	GPCPD1	RNU1-4	FCGR2C	LIPN						ECH1
MTND2P28	FRZB	COX7B	LOC100996792///MAP2K3	SOCS3						MTND2P28
ACADM	ZNF844	NID1	YBX3	CCL3						ACADM
OGN	SLX4IP	TM4SF1	ABCC13	LINC01002						OGN
LDB3	CHORDC1	COX6B1	CLC	TLR8						LDB3
ALDOC	C5orf63	PGAM2	SLC6A8	C3AR1						ALDOC
	ARNTL	SNORA23	SRRD	MGST1						SCN2B
	ZNF83	AQP7	MMP9	CCR1						EGLN3
	LMO3	TIMP4	IL13RA1	IL10RB-AS1						TIMP4
	GPAM	FABP4	VNN2	CASP5						TP53INP2
	TNNT3	GSN	MYL4	MAFB						HMGB2
	SLC38A3	SNORD116-6	SELENBP1	HLA-DQB1						RASSF4
	ANGPTL4	ACADVL	R3HDM4	CYP1B1						RRN3P1///RRN3P2///RRN3
	BTNL9	CAV1	FBXO7	FPR1						TNFRSF12A
	TTTY10	SERPINA3	MIR4746///UBXN6	ARL17A						RRN3P1///RRN3P2///RRN3
	FHL5	RNU2-1	SLC25A37	POM121L9P						CYB5R1///CYB5R1
	COL1A1	SOD2	STRADB	POM121L9P						GABPB2
	THY1	MFAP5	BAG1	POM121L9P						EMC2
	CREB5	FBLN5	AQP9	POM121L9P						TXNIP
	RGCC	PLPP3	JAZF1	POM121L9P						C8orf4
	ZBTB16	SNORD33	MEGF9	CR1						CPT1A
	CHST9		CYP4F3	HLA-DQB1						KDM5D
	SPON1		CDC27	LOC285505						2020-09-11
	RNF125		STX17-AS1	CLEC4D						PDLIM3
	FABP5P3		SNX3	SGK1						AP3M2
	FABP5		ALAS2	VSIG4						HSPH1
	PDK4		PIGC	FPR2						HSP90AB3P
	COL1A2///COL1A2		SLC4A1	LIN7A						PREX2
	TSPAN7		MUC8	SLC8A1						TXLNGY
	PSD3		TSPAN5	ARL17A						SLC25A20
	AOC3		HBG2///HBG1	CLEC6A						EIF1AY
	ENAM		CEP19	AQP9						MLYCD
	PTN		KRT23	NRG1						RPS4Y1
	THBS4		ZDHHC2							DYNLL1
	TXLNGY		PDZK1IP1							UTY
	ANKRD36BP2		CA1							MEOX2
	FAM155B		FPR2							PLIN4
	LUM		C2orf88							COQ5
	ANXA3		CDC42BPA							ODC1
	XIRP1		GYPA							OGN
	CKS2		FECH							MT1E
	ANKRD36B		SNCA							SMOC2
	SNX29P2		DEFA4							DDX3Y
	MGC70870		NPRL3							DYNLL1
	MAPT		BCL2L1							OR51E1
	ANKRD36									USP9Y
	DPT									ZNF160
	COX7B									KCNAB1
	SFRP4									TTTY14
	GPR22									FSTL3
	MXRA5									MYO15B
	ST8SIA6									PPID
	ANGPTL1									H19///RPS12
	ANKRD36B									XPO1
	COL3A1									LOXL2
	HIST2H4B									CYP2J2
	HIST2H4A									RSRP1
	STAT4									GPCPD1
	MMP16									FRZB
	DLEU2									ZNF844
	CNTNAP3B									SLX4IP
	TNNT1									CHORDC1
	C1QTNF9									C5orf63
	F5									ARNTL
	RGS4									ZNF83
	CNTNAP3									LMO3
	CNTNAP3P2									GPAM
	ANKRD36B									TNNT3
	CNTNAP3									SLC38A3
	TMEM71									ANGPTL4
	RNU5E-1									BTNL9
	CNTNAP3									TTTY10
	NPPB									FHL5
										COL1A1
										THY1
										CREB5
										RGCC
										ZBTB16
										CHST9
										SPON1
										RNF125
										FABP5P3
										FABP5
										PDK4
										COL1A2///COL1A2
										TSPAN7
										PSD3
										AOC3
										ENAM
										PTN
										THBS4
										TXLNGY
										ANKRD36BP2
										FAM155B
										LUM
										ANXA3
										XIRP1
										CKS2
										ANKRD36B
										SNX29P2
										MGC70870
										MAPT
										ANKRD36
										DPT
										COX7B
										SFRP4
										GPR22
										MXRA5
										ST8SIA6
										ANGPTL1
										ANKRD36B
										COL3A1
										HIST2H4B
										HIST2H4A
										STAT4
										MMP16
										DLEU2
										CNTNAP3B
										TNNT1
										C1QTNF9
										F5
										RGS4
										CNTNAP3
										CNTNAP3P2
										ANKRD36B
										CNTNAP3
										TMEM71
										RNU5E-1
										CNTNAP3
										NPPB
										TIMP3
										SNORD116-9
										SNORD116-3
										SNORD116-23
										F8
										SNORD116-15
										SNORD116-8
										POSTN
										MYL6
										STEAP4
										RNU2-1
										RPL13
										SNORD116-7
										SNORD116-5
										SNORA3A
										SNORD116-14
										GLUL
										SPARCL1
										EDNRB
										SNORD116-1
										RNU2-1
										RNU2-1
										RNU2-1
										RNU2-1
										RNU2-1
										RNU2-1
										RNU2-1
										RNU2-1
										RNU2-1
										SNORD116-24
										OCR1
										SNRPN
										SNORD116-20
										SRGN
										RNU1-1
										RNU1-4
										FCN3
										SERPINF1
										RNU4ATAC
										RNVU1-7
										RNU1-4
										RNU1-2
										RNVU1-17
										RNU1-4
										ADGRF5
										CSDC2
										PECAM1
										SNORD116-20
										SMG1P3
										SNORA80E
										RNVU1-17
										RNU1-4
										COX7B
										NID1
										TM4SF1
										COX6B1
										PGAM2
										SNORA23
										AQP7
										TIMP4
										FABP4
										GSN
										SNORD116-6
										ACADVL
										CAV1
										SERPINA3
										RNU2-1
										SOD2
										MFAP5
										FBLN5
										PLPP3
										SNORD33
										OAZ2
										RILP
										TNFRSF10C
										DCAF10
										TMCC3
										CPPED1
										DMTN
										KRT1
										RALB
										PGLYRP1
										TMEM63B
										BCL2L1
										MBOAT7
										KCNJ2
										PLEK2
										NPRL3
										CREB5
										CXCR1
										ARL4A
										TNS1
										OSBP2
										GYPA
										DGAT2
										IGF2BP2
										ARHGEF12
										IL1R2
										FAM210B
										GYPB
										EPB41
										FKBP8
										GYPB
										GSPT1
										PCGF5
										MIR4746///UBXN6
										MMP25
										GYPC
										RNF182
										ADGRG3
										MME
										ENPP7
										FPR2
										SLC22A4
										MKRN1
										BLVRB
										HBG2///HBG1
										SNCA
										PITHD1
										NAMPT
										KIAA1324
										PTGS2
										ABCC13
										FCGR2C
										LOC100996792///MAP2K3
										YBX3
										ABCC13
										CLC
										SLC6A8
										SRRD
										MMP9
										IL13RA1
										VNN2
										MYL4
										SELENBP1
										R3HDM4
										FBXO7
										MIR4746///UBXN6
										SLC25A37
										STRADB
										BAG1
										AQP9
										JAZF1
										MEGF9
										CYP4F3
										CDC27
										STX17-AS1
										SNX3
										ALAS2
										PIGC
										SLC4A1
										MUC8
										TSPAN5
										HBG2///HBG1
										CEP19
										KRT23
										ZDHHC2
										PDZK1IP1
										CA1
										FPR2
										C2orf88
										CDC42BPA
										GYPA
										FECH
										SNCA
										DEFA4
										NPRL3
										BCL2L1
										ADAP2
										HRH2
										MERTK
										MERTK
										SLC11A1
										DPRXP4
										S1PR3
										HLX
										FAM198B
										PPARGC1B
										FLT3
										LOC100132062
										SLC9A7P1
										SLC9A7P1
										THBS1
										LINC01410
										BCL6
										FLT3
										FCGR1A
										LOC729737
										FCGR1CP
										LOC729737
										FCGR1A
										S100A12
										CD14
										TLR2
										BST1
										IRAK3
										MIR21
										SORT1
										DRAM1
										SLED1
										WDFY3
										RBM47
										FPR1
										ASGR2
										SLED1
										LOC100134822
										PYGL
										LINC01001
										MIR223
										TLR2
										VNN3
										DYSF
										LINC01002
										ACSL1
										GRN
										CREB5
										CD163
										VNN3
										IL10RB-AS1
										LIPN
										SOCS3
										CCL3
										LINC01002
										TLR8
										C3AR1
										MGST1
										CCR1
										IL10RB-AS1
										CASP5
										MAFB
										HLA-DQB1
										CYP1B1
										FPR1
										ARL17A
										POM121L9P
										POM121L9P
										POM121L9P
										POM121L9P
										POM121L9P
										CR1
										HLA-DQB1
										LOC285505
										CLEC4D
										SGK1
										VSIG4
										FPR2
										LIN7A
										SLC8A1
										ARL17A
										CLEC6A
										AQP9
										NRG1
										LOC100190986
										TUBB1
										GTF2H2B
										ND6
										MMD
										SDPR
										PTGDR
										MYLK
										RPS24
										MFAP3L
										GGTA1P
										MYBL1
										KLRF1
										PRKAR2B
										FGFBP2

## Sheet: DOWN CVD 
GSE26887	GSE42955	GSE67492	GSE71226	GSE141512	GSE48060				DOWN ALL
ANKRD2	ETS2	DCBLD2	CREBZF	SLC38A1	RPS11				ANKRD2
TUBB	ACKR1	IFI6	VAMP1	PRKACB	TMEFF2				TUBB		user_list1 user_list2	6	3-Mar C3 OSMR IFI30 SERPINA3 CD68
TUBB4B	ELOVL7	OXA1L	UPF3B	KLRB1	LY96				TUBB4B		user_list1 user_list3	1	DCBLD2
CD163	PITPNM2	MTPN	HMGN3	PDGFD	PI3				CD163		user_list1 user_list6	1	NAMPT
TUBA4A	E2F8	EIF4B	MS4A1	SNORD116-5	SLPI				TUBA4A		user_list2 user_list4	3	SAMD9L NFKBIZ RASGRP1
FOSL2	AASS	YWHAQ	ZMYM6	SNORD116-5	PI3				FOSL2		user_list2 user_list5	3	FGFBP2 TGFBR3 TLR3
SERPINA3	TRIM8	RPS26	MSANTD2	SNORD72	ADM				SERPINA3
HSPB7	C6orf106	CANX	GABPB1-AS1	KLRD1	ANXA3				HSPB7
TUBB6	SNRPB	MYOF	DROSHA	SNORD116-23	S100A12				TUBB6
RPS2	RIPK2	EIF3F	ATR	PRF1	NAMPT				RPS2
IFI30	DEDD	GFPT1	SLC33A1	SLC12A2	DSC2				IFI30
TFRC	ABCG1	SLFN5	NFATC2IP	NKG7	DSC2				TFRC
FADS3	PLA1A	SCRN1	PRKXP1	NKG7	HCAR3				FADS3
CNN1	L3MBTL4	ODC1	NFKBIZ	ENPP4	SOCS3				CNN1
HSPB1	PER3	RAB6A	ATAD2B	SNORD116-14	MCEMP1				HSPB1
PEA15	HGF		LEF1	CEP78					PEA15
FSTL3	IFI16		CHD2	SNORD116-19					FSTL3
TNFRSF12A	ETV6///INO80D		XAF1	SNORD116-15					TNFRSF12A
PLP2	FADS1		HNRNPH1	SNORD116-3					PLP2
MYC	SELE		LINC00926	SNORD116-9					MYC
RPLP0	TMEM159///TMEM159		LOC102606465	ADGRG1					RPLP0
S100A8	PTP4A3		GPRASP1	RORA					S100A8
SSR3	NUDT9P1		IGHM	PTPN4					SSR3
CLIC4	AMER1		LOC202181	MSH2					CLIC4
ELL2	ELOVL2		2020-09-06	TARP					ELL2
ZYX	GBP4		UBASH3A	SNORD116-8					ZYX
FLNC	SELM///SELM		PRMT2	TRGC2					FLNC
LDHA	RPL13		MDM4	MYBL1					LDHA
CD68	GSTM4		SRSF11	DGKE					CD68
ATP1A1	MID1IP1		AHSA2	IFNG					ATP1A1
FHL1	CYB5A		FUBP1	C12orf75					FHL1
PLA2G2A	OSMR		MTIF2	KLRC4					PLA2G2A
RBPMS2	SERPINA3		ZRANB2	KLRF1					RBPMS2
NAMPT	UBE2J1		METTL3	MYBL1					NAMPT
TRIB1	FAM13B		CAPRIN2	PTCH1					TRIB1
MPDU1	RBM3		CCDC84	FCRL3					MPDU1
DRAP1	ARL4A		TRAF5	SNORD116-2					DRAP1
LRRC59	TSPYL2		RASGRP1	GZMB					LRRC59
MYH9	CD14		NPHP3	TBX21					MYH9
ELL2	ZFX		NBPF20	SNORA72					ELL2
KCNIP2	B4GALNT3		CROCCP2	SNORD14E					KCNIP2
NME1	APOBEC2		RBM26	SNORD116-2					NME1
TUBA1C	TMEM245		ZMYM2	LAX1					TUBA1C
ENO1	NR1D2		GSDMB	FGFBP2					ENO1
CLIC1	FGF18		HERC2P9	SYTL2					CLIC1
METTL7B	RAB29		TM2D1	GZMH					METTL7B
MAP2K3	LPCAT4		SRSF11	TGFBR3					MAP2K3
NAMPT	FERMT3		CENPK	KLRC3					NAMPT
KRT8	SLC41A1		ZNF207	TGFBR3					KRT8
OSMR	KCNJ5		LUC7L	KLRC2					OSMR
ACTG1	NRIP1		LINC01215	SNORD116-29					ACTG1
CYP1B1	CIART		SAMD9L	KLRC1					CYP1B1
NUDT4P1	ICK		IFT80	FCRL3					NUDT4P1
SERPINE1	TAP2		RALGAPA1	SNORD116-26					SERPINE1
SLC7A1	TAP2		RGPD5	IFNG					SLC7A1
LMCD1	GBP1P1///GBP3///GBP1		LUC7L3	SNORD116-25					LMCD1
MSN	CSF1		METTL17	SYTL2					MSN
CALU	TRIM22		RSRP1	RFX3-AS1					CALU
XIRP1	NLGN1		PRPF4B	NOG					XIRP1
XRCC4	TAP2		ZMAT1	TLR3					XRCC4
P2RX5	CLIC2		PNISR	TARP					P2RX5
ABHD5	VCAM1		HAUS1	CCDC144CP					ABHD5
OTUD1	PSMB9		ARGLU1	CCDC144B					OTUD1
THBS1	PSMB9		AHSA2	KIR2DL1					THBS1
SPP1	PSMB9		SFPQ	CCDC144CP					SPP1
CD44	UBE2MP1		ALG13	GSTM3					CD44
TRIM55	SLCO1C1		FNBP4	CCDC144A					TRIM55
TNC	FAM102B		TRIM73	KIR2DL3					TNC
PTPN1	FCGR1CP///FCGR1B///FCGR1A		OFD1						PTPN1
ANKRD13A	CIRBP		OGT						ANKRD13A
DNAJA4	TGFBR2		ATM						DNAJA4
PSMB6	BCL3		RBM4						PSMB6
DLG1	KIAA0040		TTC14						DLG1
RPS17	ZNF711		PPWD1						RPS17
ACTB	APOL4		VPS13B						ACTB
S100A11	CRLS1		CRIPAK						S100A11
ITGA5	WARS		NPIPB3						ITGA5
TIMP1	A2M		FAM208B						TIMP1
ZNF320	SLC1A4		HNRNPA2B1						ZNF320
XIRP2	IDO1		FAM153B						XIRP2
CCL2	CA14		SLTM						CCL2
RNU2-1	CCL2///CCL2								RNU2-1
TES	FCGR1CP///FCGR1B///FCGR1A								TES
MIR4435	LNPK								MIR4435
USP12	ASB12								USP12
ANXA5	ABCB1								ANXA5
DCBLD2	CXCL11								DCBLD2
C3	CACNA1C								C3
MT2A	TNFSF10								MT2A
MYH6	FCGR1CP///FCGR1B///FCGR1A								MYH6
SLC38A2	SEMA4B								SLC38A2
2020-03-03	APOL1								2020-03-03
MT2A	TGFBR3								MT2A
FN1	CD109								FN1
	GBP2								ETS2
	B4GALT6								ACKR1
	CYSLTR2								ELOVL7
	POF1B								PITPNM2
	MSR1								E2F8
	IFIT3								AASS
	PRICKLE1								TRIM8
	IFITM1								C6orf106
	IL33								SNRPB
	TMEM2								RIPK2
	MIR27B///C9orf3								DEDD
	RCN1								ABCG1
	KY								PLA1A
	MX2								L3MBTL4
	ICAM1								PER3
	GBP3								HGF
	ART3								IFI16
	WBSCR17								ETV6///INO80D
	APOL6								FADS1
	IGSF6								SELE
	FCN3								TMEM159///TMEM159
	IRX3								PTP4A3
	IFI44L								NUDT9P1
	GBP2								AMER1
	IFI30								ELOVL2
	RASGRP1								GBP4
	KLHL41								SELM///SELM
	C1orf132///MIR29C								RPL13
	PLEKHA7								GSTM4
	CDH13								MID1IP1
	PARP9								CYB5A
	TAP1								OSMR
	TAP1								SERPINA3
	TAP1								UBE2J1
	IRF1								FAM13B
	SV2B								RBM3
	RSAD2								ARL4A
	SECTM1								TSPYL2
	CRIM1								CD14
	PTDSS1								ZFX
	PLSCR1								B4GALNT3
	PHACTR1								APOBEC2
	UGCG								TMEM245
	PIR-FIGF///FIGF								NR1D2
	CXCL10								FGF18
	NIPA2								RAB29
	DRAM1								LPCAT4
	TM4SF18								FERMT3
	STAT3								SLC41A1
	MTHFD2								KCNJ5
	FAM160A1								NRIP1
	SERPINB1								CIART
	KBTBD12								ICK
	TFPI								TAP2
	C1R								TAP2
	MCTP1								GBP1P1///GBP3///GBP1
	MAP1A								CSF1
	TRAPPC3								TRIM22
	TBX5								NLGN1
	LINC00969								TAP2
	CEBPD								CLIC2
	STRADB								VCAM1
	DTX3L								PSMB9
	SERPING1								PSMB9
	ASB11								PSMB9
	GPX3///GPX3								UBE2MP1
	C3								SLCO1C1
	PARP14								FAM102B
	IFIT2								FCGR1CP///FCGR1B///FCGR1A
	BATF2								CIRBP
	QRFPR								TGFBR2
	ADH1A								BCL3
	RDH10								KIAA0040
	ACKR4								ZNF711
	HLA-DQA2///HLA-DQA1								APOL4
	HLA-DQA2///HLA-DQA1								CRLS1
	SLCO5A1								WARS
	FCGR3A								A2M
	TMEM176A								SLC1A4
	RARRES1								IDO1
	RELN								CA14
	HEY2								CCL2///CCL2
	ATP1B3								FCGR1CP///FCGR1B///FCGR1A
	SLCO2A1								LNPK
	STRADB								ASB12
	CYSLTR1								ABCB1
	MFSD14B								CXCL11
	CCL8								CACNA1C
	IL6								TNFSF10
	CTNND2								FCGR1CP///FCGR1B///FCGR1A
	GFPT2								SEMA4B
	RRAD								APOL1
	JCHAIN								TGFBR3
	TLR3								CD109
	CD274								GBP2
	CCNG1								B4GALT6
	NEB								CYSLTR2
	CCR1								POF1B
	NUDT4P1///NUDT4P2///NUDT4								MSR1
	VAT1L								IFIT3
	2020-03-03								PRICKLE1
	TRDN								IFITM1
	BMPR1B								IL33
	TLR4								TMEM2
	LAPTM5								MIR27B///C9orf3
	CKAP2								RCN1
	BCL6								KY
	SP110								MX2
	PCGF6								ICAM1
	FCER1G								GBP3
	C7								ART3
	LRRC10								WBSCR17
	PEBP4								APOL6
	STAT1								IGSF6
	NFKBIZ								FCN3
	HLA-DPB1								IRX3
	FGFBP2								IFI44L
	LOC441081								GBP2
	POPDC3								IFI30
	CD68								RASGRP1
	FCGR2A								KLHL41
	LYN								C1orf132///MIR29C
	HLA-DMA								PLEKHA7
	CD209///CLEC4M								CDH13
	PPM1K								PARP9
	CADM2								TAP1
	HLA-DMA								TAP1
	HLA-DMA								TAP1
	SAMD9L								IRF1
	F13A1								SV2B
	CALCRL								RSAD2
	ABAT								SECTM1
	C10orf10								CRIM1
	CCL11///CCL11								PTDSS1
	SCFV///IGHM///SCFV///IGHV3-30								PLSCR1
	PAK1								PHACTR1
	EI24								UGCG
	TNFAIP6								PIR-FIGF///FIGF
	ERAP2								CXCL10
	CYBB								NIPA2
	CASQ1								DRAM1
									TM4SF18
									STAT3
									MTHFD2
									FAM160A1
									SERPINB1
									KBTBD12
									TFPI
									C1R
									MCTP1
									MAP1A
									TRAPPC3
									TBX5
									LINC00969
									CEBPD
									STRADB
									DTX3L
									SERPING1
									ASB11
									GPX3///GPX3
									C3
									PARP14
									IFIT2
									BATF2
									QRFPR
									ADH1A
									RDH10
									ACKR4
									HLA-DQA2///HLA-DQA1
									HLA-DQA2///HLA-DQA1
									SLCO5A1
									FCGR3A
									TMEM176A
									RARRES1
									RELN
									HEY2
									ATP1B3
									SLCO2A1
									STRADB
									CYSLTR1
									MFSD14B
									CCL8
									IL6
									CTNND2
									GFPT2
									RRAD
									JCHAIN
									TLR3
									CD274
									CCNG1
									NEB
									CCR1
									NUDT4P1///NUDT4P2///NUDT4
									VAT1L
									2020-03-03
									TRDN
									BMPR1B
									TLR4
									LAPTM5
									CKAP2
									BCL6
									SP110
									PCGF6
									FCER1G
									C7
									LRRC10
									PEBP4
									STAT1
									NFKBIZ
									HLA-DPB1
									FGFBP2
									LOC441081
									POPDC3
									CD68
									FCGR2A
									LYN
									HLA-DMA
									CD209///CLEC4M
									PPM1K
									CADM2
									HLA-DMA
									HLA-DMA
									SAMD9L
									F13A1
									CALCRL
									ABAT
									C10orf10
									CCL11///CCL11
									SCFV///IGHM///SCFV///IGHV3-30
									PAK1
									EI24
									TNFAIP6
									ERAP2
									CYBB
									CASQ1
									DCBLD2
									IFI6
									OXA1L
									MTPN
									EIF4B
									YWHAQ
									RPS26
									CANX
									MYOF
									EIF3F
									GFPT1
									SLFN5
									SCRN1
									ODC1
									RAB6A
									CREBZF
									VAMP1
									UPF3B
									HMGN3
									MS4A1
									ZMYM6
									MSANTD2
									GABPB1-AS1
									DROSHA
									ATR
									SLC33A1
									NFATC2IP
									PRKXP1
									NFKBIZ
									ATAD2B
									LEF1
									CHD2
									XAF1
									HNRNPH1
									LINC00926
									LOC102606465
									GPRASP1
									IGHM
									LOC202181
									2020-09-06
									UBASH3A
									PRMT2
									MDM4
									SRSF11
									AHSA2
									FUBP1
									MTIF2
									ZRANB2
									METTL3
									CAPRIN2
									CCDC84
									TRAF5
									RASGRP1
									NPHP3
									NBPF20
									CROCCP2
									RBM26
									ZMYM2
									GSDMB
									HERC2P9
									TM2D1
									SRSF11
									CENPK
									ZNF207
									LUC7L
									LINC01215
									SAMD9L
									IFT80
									RALGAPA1
									RGPD5
									LUC7L3
									METTL17
									RSRP1
									PRPF4B
									ZMAT1
									PNISR
									HAUS1
									ARGLU1
									AHSA2
									SFPQ
									ALG13
									FNBP4
									TRIM73
									OFD1
									OGT
									ATM
									RBM4
									TTC14
									PPWD1
									VPS13B
									CRIPAK
									NPIPB3
									FAM208B
									HNRNPA2B1
									FAM153B
									SLTM
									SLC38A1
									PRKACB
									KLRB1
									PDGFD
									SNORD116-5
									SNORD116-5
									SNORD72
									KLRD1
									SNORD116-23
									PRF1
									SLC12A2
									NKG7
									NKG7
									ENPP4
									SNORD116-14
									CEP78
									SNORD116-19
									SNORD116-15
									SNORD116-3
									SNORD116-9
									ADGRG1
									RORA
									PTPN4
									MSH2
									TARP
									SNORD116-8
									TRGC2
									MYBL1
									DGKE
									IFNG
									C12orf75
									KLRC4
									KLRF1
									MYBL1
									PTCH1
									FCRL3
									SNORD116-2
									GZMB
									TBX21
									SNORA72
									SNORD14E
									SNORD116-2
									LAX1
									FGFBP2
									SYTL2
									GZMH
									TGFBR3
									KLRC3
									TGFBR3
									KLRC2
									SNORD116-29
									KLRC1
									FCRL3
									SNORD116-26
									IFNG
									SNORD116-25
									SYTL2
									RFX3-AS1
									NOG
									TLR3
									TARP
									CCDC144CP
									CCDC144B
									KIR2DL1
									CCDC144CP
									GSTM3
									CCDC144A
									KIR2DL3
									RPS11
									TMEFF2
									LY96
									PI3
									SLPI
									PI3
									ADM
									ANXA3
									S100A12
									NAMPT
									DSC2
									DSC2
									HCAR3
									SOCS3
									MCEMP1

## Sheet: UP CKD
GSE15072	GSE23609	GSE43484	GSE62792	GSE66494
HINT1	RFC2	NR4A1	NBEAL2	EIF3C
MT1H	HSD17B1		IRAK3	RAD23B
RPS7	CEACAMP7	PCDHGC3	PHF20L1	LOC100507412///RNA5-8S5
RPL9	SLIT1	TRDV3		PAM
PFDN5	CHRNA1	STK38
RPL35	DGKG	CA7	LOC100129550	PSMD7
RPS17	GK4P	PIGO	CSAD	C14orf166
PFDN5	LRRC41	MPP2		HYPK
HINT1	VTI1B	COL6A1	LRP5L	GRN
RPS17	PPA1	DEPDC1	EXOC1	TMEM106C
RPS3A	SEC23A	STAB2	ZRANB2	ANXA4
C18orf32	CEP104	ERCC4	BAZ1A	VPS35
NDUFA4	FDPSP4	MIR6872///SEMA3B	PCNX1
RPS17	SEC23B		N4BP2L2	TMX1
SNORD58A	UBE2E3	SNORA70///RPL10		NDUFAF3
RPS3A	RFX4	CGB1///LHB	RB1CC1	PPDPF
SNORD58C	GJA5	FGF2	PFKFB3	NFE2L1
CD52	DBP	CALU	PPIG	SNX10
RPL34	RGS1	SOCS3	ATP6V1C1	TMEM127
C14orf2	RFC4	LMO4	RBBP8	HSP90B1
DBI	RFPL1	NPR3	DICER1
RPL31	AXIN1	LOC100652777///PLA2G10	NUDT16	ZMPSTE24
SNORD73A///RPS3A	RFX3	ZNF646	CASP1	YWHAB
SNRPG	RFX2			SYNGR2
RPS7	RAP2B	PARK2	NABP1	CMTM6
COX7B	RAP2A	CEACAM1	TACSTD2	KLF16
RPL26L1	ADAM23	ALDH3A2	TAGLN	HNRNPA3
C4orf46///TOMM7	TUBB3	KIR2DL5A	NIPBL	CD59
COX7C	SNORD26	TMEM92-AS1	SNX16	TRIB1
EAF2	ZNF12		KIAA0101
POLR2K	PTER	CYP4A11	MGEA5
SNORA21///RPL23	COPS2	ADCY1	STXBP3	RPS13
BCL2A1	CKAP5	HTN1	AGTPBP1	MORF4L1
DBI	CYBB	CTAGE8///CTAGE4///CTAGE9///CTAGE15		VAT1
RPS24	FKBP4	OR2A9P///OR2A20P	SLC37A3	ZFP36L1
DUSP2	FKBP3	CFAP70	PTAR1	ATP2C1
COX7C	CEACAMP11		FAM111A	METAP2
RPS27L	SUMO3	C1orf106	IL18R1	2020-09-15
COX6C	SMO	CHD5	MKLN1
RPL36A-HNRNPH2///RPL36A	SMYD5	MCM3AP	LUC7L3	LAMP1
ANXA1	CRISP3	CDK1	HNRNPA2B1	HNRNPA3
CLEC2B	LTBP4	SERPINB9	TAX1BP1	TNFSF10
MAPK6	SELENOP	APAF1	HMGB2	MKNK2
HUWE1	SEN6B	RARA	UVSSA	BTF3
EGR1	WSN	LRP12	DYNC1LI2
UQCRB	NCK2	ERN2	JAK2
JUN	DST	EPHA5	N4BP2L2	KRTAP1-3
UQCRB	NSMAF	LRTM1	INO80D	HN1
COX7C	TRDN	ZFP36	CCNT2	TRAM1
CXCL8	RNASE3	LEP	HNRNPA2B1	TUBA1C
	HK1	ABL2	NKTR	MANF
	CDK2AP2	NAG18		SHISA5
	SF3B4	IRGQ	LTN1	KRTAP4-1
	IGSF6		ZNF700	CALR
	ZNF264	ERO1A	DNAH1	CITED4
	RAMP2	RNF17	DMXL2	TMEM9B
	HAND1	EMID1	KIAA1468	FOXC2
	IRX5	CEP70	ZDHHC17	CD59
	CLIP2	MKI67	SAMD9	MYL12A
	EXTL3	EZR	GPCPD1
	FZD9	NCR2	STK36	RPLP2
	AKAP8	TREM1	SDHAP2	DPYSL2
	ZMPSTE24		MLKL	YWHAQ
	EIF2B2	CEBPE	ZFC3H1
	GPHN	GATA3	ARGLU1	KTN1
	NR1H4	NCR1	MANBA	TMA7
	SLC17A2	MYCL		KCNJ16
	RLN2	MIR6756///MCAM	ZNF106	XBP1
	RABEPK	ADAM23	RAB11FIP2	YBX1
	TIMM17B	PLIN2	CCNL1
	GLYAT	CNOT4	C9orf72	JUND
	SPRY2	GAL3ST4	GDPD3	MMP7
	TRAIP	DEDD	JMJD1C
	DNAJA2	TLE6	RAB11FIP2	PTMA
	APC2	CD40	HNRNPA2B1	CASP4
	RAC1		LARP7	SPNS2
	PAK4	STMN4	TTC14	CLDN3
	ALS5	ANKRD26	THOC1
	RNR2	PTPRF	MS4A14	WFDC2
	STUB1	FAM102A		HOMER3
	RNR3	BARD1		VIM
	NET1	RGS16		GBP6
	UBE4B	RNASE1	JMJD1C	S100A10
	EFS	HNRNPD	TUG1
	PRSS16	WHAMMP2///WHAMMP3	DOCK11	ZFPM1
	SIGMAR1	CCL19	SAMD9L	SPON2
	DSCR4	JAK3	SNORA70	SOX4
	VPREB1	RAB11FIP3	ABCA1
	SCN5A	SLC17A7	LRCH4	ZFP36L2
	STXBP2	MIR548F5///MAB21L1		TRIM6
	SLC4A7	KLRC4-KLRK1///KLRK1	MBD6	PLSCR1
	STXBP1	GPA33		VSIG10L
	DDO	FAM20B		R3HDM2
	CPM	CD79A		PIGR
	ANG	AIM2		COL4A2
	ANGPT1	GLP1R	AHSA2	CRYAB
	ABCB4	GRIN2A	BTAF1	PTMA
	DGKD	GGA2	SLC26A6	SLC27A1
	MADD	HIST1H4H	VAMP1	AGAP3
	SUPV3L1	ELL	CEP135	CDKAL1
	RRP1	THY1	CLK1	KRTAP5-8
	IL7R	PRND	PNISR
	SLC25A6	ATP2B4	PSMD5-AS1
	CDK10	PML	PTPRE	S100A13
	CXCL8	SLC2A3	TTC14
	THOC1	ABCA11P	PURB	IL27
	CACNA1D	LRRC61	UPF2	SPP1
	COMP	BIN1	BEX1	ZNF713
	CCNB1	STEAP1B	MYLIP	GDF15
	MPZL1	PLA2G6	NPEPL1
	IFNWP19	ITGB5	LINC01451	MCAT
	IFRD1	TMEM59L	PPFIA1	SLC22A18AS
	CD79A	CYP3A43		MARCKS
	IGBP1	CEACAM3	MTIF2	S100A2
	IGFBP5	TCL1A	PNISR	LTB
	IGHD	PRAMEF10	MEGF6	EMP1
	CCL14	APOC4-APOC2///APOC4///APOC2	AMY2A	POLR2J2
	PDE6C	KALRN	SF3B1	XIST
	COMT	HES2	PNISR
	AQP4	LOC102723620	TAX1BP1	PRSS36
	2020-09-02	PVRIG	CLEC12A	NNMT
	SLC25A15	FOLR1	AGAP6
	IDDM8	ZNF286A	RNF146
	CFM1	HBEGF	CDK6
	CHST4	IGHD	SNORA61
	GPR32		CTSK
	SLC25A13		RBM25
	NEFH	IRF6	CLK4
	WASF2	PAWR	TPR
	SIVA1	PEG10	PAXBP1
	SORBS3	HIST1H2BE	ANAPC4
	CCT7		WASH1
	DHRS9	CACTIN	BAZ2B
	RPL10A	SPOCK2
	ZNF197	BTRC	REV1
	NEDD8	SLC17A3	FAM156A
	SERF2	FABP3	ANKRD12
	HNRNPA3P1	NPPB	EPM2AIP1
	MBNL2	HIST2H2BE	PLBD1
	IDH3G	RRBP1
	ADGRG2	GAS8-AS1	CCPG1
	FAF1	RAB40AL	JMJD7-PLA2G4B
	PDZK1IP1	CD177	PNN
	AASS	BUB1B	CASP1
	PLXNC1		INO80D
	CEBPZ		PAN2
	IDDM9		RSRP1
	ABI2		CDK5RAP3
	FMR1		CCDC14
	OPTN		ACCS
	LINC01587		AMFR
	RBM12		ZNF266
	YAF2		BAZ1A
	ARFRP1		MAN2C1
	PLEK		TYK2
	RASGRP1
	PLGLB2		TMEM181
	DNAL4		ZFC3H1
	MFSD10		D2HGDH
	MNT		MAPK8IP3
	NBR2		STX16
	RCAN2		CCDC84
	STX6		DIDO1
	COQ7		CDK5RAP3
	LRRC17		KAT2B
	MMP19		IFFO1
	LRRC23		PGGHG
	HSPD1		LUC7L
	TRPC3		SUGP2
	ZNF137P		RBM6
	SLC35B1		ACAD11
	CRYAB
	OR7E2P		ZRANB2
	ZNF136		RBM5
	OLIG2		TIA1
	NMB		FAM111A
	RTKN		RAB24
	PSMD14		LILRB2
	OR6A2		LPAR2
	MOV10		ZNF621
	ANGPTL7		NPHP3
	STK16		WASH3P
	CTDSPL		DMTF1
	RTN2		PHF3
	MOG		CCDC93
	HYOU1		DDX60L
	RSU1
	SRPK1		CRIPAK
	MOBP		RERE
	RNF41		PCM1
	TSHZ1
	CDK11B		IRAK3
	ALG3
	PRMT3		XAF1
	PSME3
	MPHOSPH9		WDR33
	RNF113A		TNFRSF10B
	MPHOSPH10		PATL2
	MPHOSPH6		TTC13
	NME6		ALG13
	RNF112		STX2
	DHRS2		SLTM
	CALCRL		DDX5
	NUTF2		ZNF558
	TRIM13		ZBED5
	CST2		VPS9D1
	RBM7		NOL12
	TENM1		YTHDC1
	RBM5		OGT
	ARL6IP5		CEP192
	PRDX4		POFUT2
	CSN1S1		TFRC
	DNAJA3		UIMC1
	LHFPL2		ERCC5
	LHFP		SIPA1L2
	UNC119		IFI44
	ALYREF		HMBOX1
	RPP30
	TXNDC9		LOC102725126///FRG1HP
			TNK2
			REV1
			FAM156B
			PPWD1
			SRRM2
			UBXN4
			SMG1
			NBPF11
			NOP58
			ZNF337
			NIN
			CPT1B
			DDX3X
			TRABD
			MKNK1
			XYLT1
			GSAP
			TTC13
			CELF2
			ENO2
			MCEMP1
			AKAP13
			PLCH2
			LOC729603
			SUGP2
			CAPN3
			STX2
			ABHD3
			PCM1
			SLC23A2
			LPAR2
			BCLAF1
			CLDND2
			TRMT13
			FNBP4
			TAF1C
			SNX1
			AKAP17A
			SNRNP70
			SSH2
			GOLGA8B
			MS4A7
			TLR5
			UPF3B
			STAT2
			SCAF11
			CNTRL
			TPM2
			SRSF6
			RAB24
			COL9A2
			TUBA3FP
			FGR
			MCOLN2
			NPIPB3
			POFUT2
			GSDMB
			PHIP
			RN7SL1
			IFNGR1
			MICAL1
			RAB24
			KIAA1551
			AMT
			KIAA1551
			SPG7
			ECHDC2
			SPEN
			DENND4B
			DPEP3
			METTL3
			PIEZO1
			NXF1
			HNRNPDL
			GGNBP2
			SNRNP70
			HCG27
			ZNF83
			SYNE2
			SRSF5
			TNFAIP2
			TOP2B
			SLC20A1
			AKAP17A
			OGT
			CREBZF
			GIMAP7
			IL18RAP
			KDM5D
			COG3
			PDCD7
			RERE
			SGSM2
			PRRC2C
			MSH3
			SETD2
			TUBGCP6
			ZC3HAV1
			ARMCX3
			STK38
			PPM1F
			SLC12A9
			TCIRG1
			SSB
			ABCA7
			SPDYE8P
			LPP
			ARG1
			SMC3
			AHNAK
			PRPF3
			ANXA1
			ZNF589
			CCR6
			MACF1
			C11orf21
			MIAT
			ITGAX
			ANXA2
			ATM
			TRIM25
			GJC1
			SRSF5
			SLC7A6
			NXF1
			ATG16L2
			BTN3A2
			PARP9
			PLCB2
			DPEP2
			HSP90B1
			IFI44L
			UPF3A
			SLC16A12
			TRIM22
			TCAF1
			RPL7L1
			SLC44A4
			CASP5
			RGL2
			TAF15
			GABPB2
			TTC3
			BCL6
			ZNF876P
			LOC401357
			IL18
			HNRNPH1
			DNAJC28
			DENND3
			ZNF430
			CREB1
			HSP90AA1
			NPIPB5
			ALPK1
			NBPF9
			ITGB1
			PNPT1

## Sheet: DOWN CKD
GSE15072	GSE23609	GSE43484	GSE62792	GSE66494
FKBP8	TH	THBS2	NME4	DHRS2
DEFA1B	F8A1	MRPL4	FAXDC2	DHRS2
GYPB	TGM3		C1QBP	S100P
R3HDM4	GUST	DAG1	RPLP0	CELA3B
ADIPOR1	GLC3B	CMA1		ITLN1
R3HDM4	ACLY	RPRM	CD27	PILRB
FCGR3B	SEC61B	GCNT4	ACP1	RSAD1
CCR3	ACO1	FAM149B1		NSUN5
PDZK1IP1	STARD8			ZDHHC11
DMTN	ZSCAN12	CAMKV	GMPR	NR4A1
HBG2	DCC		CD7
SELENBP1	ACTBP3	ZER1		NSUN5
CHI3L1	CBX1	AMBRA1	CXXC5	CSE1L-AS1
SNCA	POLRMT	APOE	ITLN1	HSPA1A
CXCR2	POLR2L	GTF2A1	CD79A	HSPA1A
KCNJ2	POLR2C	UCP3	RPL23AP7	SLC26A6
MME	CYP3A51P	PPP1R7	PITHD1	AMY1C
ALAS2	ACTBP4	KCTD17	OR2W3	HRASLS2
HBG1	GP5	DHX9	B4GALT3	ULK3
HBD	CYP3A4	FARS2	CD37	MLXIPL
HBG2///HBG1	CYP3A5	SLC24A1	FLCN
CLC	POLR2J	CD3EAP	SELENBP1	HBA1
CXCR1	GPC5	HOXA4	NOSIP	RAB24
HBQ1	POLH	TNS4	SLC6A9	HBA2
SLC4A1	POLR2A		SPIB	RPL9
EPB42	POLR2B	DGKH	C12orf57	HBD
CHI3L1	FARP2	ST3GAL2		LOC100422737
TNFRSF10C	KCNA10	METRN	SSBP3	PDZD3
SLC25A37	FGF2	RBP1	PTPRCAP
SLC6A8	EDAR		PIK3R2	HSPA1A
HBA2///HBA1	GADD45G	PKNOX1	CENPV
HBB	CYP17A1	C19orf24	TMEM86B
HBA2///HBA1	C2CD5	RSU1	STOML2	CDK5RAP3
HBB	PAPOLA		CXXC5	RASSF4
HBA2///HBA1	SERPINB7	HCN2	PLEK2	GUSBP1
HBA2///HBA1	UTS2	OR1E2///OR1E1	CD79B	KAT2A
HBA2///HBA1	SMARCD2	HNF4A	HLA-A	PPIAL4A
	FOXF1	SYNJ2	GNLY	PPIAL4A
	KCNA6	RRP15	RPLP0
	BCAT2	BTF3P12
	FOXG1	PER3	PRR5	CIRBP
	FKBP5	KIF22	OSBP2	RHOT2
	ZNF23	MRPL12	RUNDC3A	PPIA
	TP73	BHLHB9		CISH
	ADD1	LOC102725271///NTM	RPS5	RPL35
	TPBG	SLC30A6		RGS3
	ZNF24	MIR664B///SNORA56///DKC1	LHPP	ATP1A4
	ZNF29P	PPP1R10	HMBS	SPG7
	MRPS30	ZZEF1		PER1
	HP	E2F2	BABAM1	PPIA
	BCL3	HSP90AA1
	GIT2	CYP27B1	TGM2	ARHGEF17
	ARID5A	TRMO		C15orf59
	KLF9	CCDC94		SPG7
	ND6	OPA3	SRRD
	HNF1A	PELP1
	ME3	SPHK2	HBE1	MIR503HG
	TBX3	PPP4R4	HBZ	HRASLS2
	NMU	SEC63	PPP1R14A	RPL35
	ERH	TXNRD3NB///TXNRD3		SRRM2
	DYNC1LI2		NTAN1	RPSA
	NCOA4	PHC3	PRR5	RPSAP52
	HNF1B	BORCS6	TMEM236	RPSAP36
	SH3GL3	PTP4A3		D2HGDH
	DNCM	FAXDC2		RPL35
	OR3A1	ADAM17	HMGA1	DLST
	SUPT7L	SLC35F6	HPS1	LINC01002
	ADRA2A		IRF3	ATP1A3
	OR2C1	VAC14		DDIT4
	AES	IMP4
	TRIM66	TGM2
	AEBP1	MRM1		WASH1
	TRIL	MSRB2	CD79A	RPL10
	RECQL5	ELK4
	FOXA2	IMP3		HBB
	JAG1	COMT	AES	RPSA
	NPM1P7	MIR7112///BOP1	GLUL
	ZRANB2	LIG1	UBE2F
	AGRP	RRS1		RBM5
	AKT1	HLA-DOA		SNRNP70
	MYRF	HSP90AA1		AQP3
	MVP	KIF3C		RPSA
	SLC23A1	B3GALT4	RPL37A	BBS5
	TNFSF15	VAMP3	POLR2J3	AHSA2
	OR7E22P	BCAM	UBL7	WASH1
	HIST1H3D	LRRFIP1	ELOF1
	NR1D2	CCT6A	C2orf88	RPSA
	OR7E21P			TMEM259
	HIST1H3C	DGCR2		KCNQ1OT1
	ALDOA	THRA	RPS18	C1orf43
	ABCD2	TFAM		RPSA
	C7	TRAK2	SNRNP48
	AVSD1	MAP3K1	TRIM16L
	GOLGA5	LRRC36	RPL13AP6	NSUN5P2
	AMT		GPA33
	IGKV1OR1-1	BPTF
	LYN	MIER2		ATP1A1
	CAPN1	CTIF	FIS1	ERRFI1
	AMY2A	UBE2L6	BABAM1	RPS3
	CAMK2D	HCFC1	GPX1	ITGA7
	SH2D1A	MACROD1		THNSL2
	TOM1L1		EPB42	FGFR3
	PARP3	KLHL9	VPREB3	DYNC1H1
	AMY2B	IL6R	PP14571	CYR61
	CAPN3	NEDD8	E2F2	RPL4
	CAPN2	SURF1	DPM2
	CAPNS1	KIR2DL4	GUCD1	TLE1
	FRA14C	SPON1	DSCAM	PILRB
	CALM1P2	MST1R	KLF1	RPS5
	SHROOM2P1	FAM149B1	ZNF428
	FRA13D		STOM	RPSA
	ALX3	GREB1	PRIM2	RPL13
	FRA14B	VAMP5
	FRA16C	SLC17A7	TPGS2	UPB1
	FRA16D	RGR		HADHA
	FRA16B	NCOA3	BSG
	AMELY	CNTLN
	FRA13C	AAK1		ACSF2
	BCL2L10	PAK4		MAGED2
	BAG3	ALDH1A1		LINC00671
	ANXA2P3	ARIH2	AP2S1	ACADVL
	LRP1	DHRS9	KRT1	PSAP
	CAD	IGHM///IGHG1///IGHA1	TESC	RPL7A
	SLC25A20P1	NENF		RPL10
	GPR183	BIRC5	HSPB1	EEF2
	ANXA3	STYXL1	CDC34	ASS1
	CALCP	MPHOSPH9	2020-03-02	RAB11FIP3
	GPRC5A	URB1		RPL37A
	ATF6B	MLEC	AHSP	ATP1A4
	MAGEB2	MBTD1	C19orf12	MAT2A
	MAGEB3	ITPR2		ADSSL1
	CA9	MRPL34	CFHR2	MAGED2
	CREBBP	DUSP6	NINJ2	TTC38
	AQP8	FAM204A	CD79B	GRHPR
	APOC1	FOXC1	ZNF676	GOLGA8S
	UCP2	MIR6834///PFDN6
	APOC2	SMPD2	AMY1A	RASSF4
	LMX1B	RRBP1	ACTG1
	LPL	G3BP2	OR5K4
	KCNK7	ZNF335	RAD23A	UBOX5
	ARPC1B	LAIR2		PLG
	ARPC5	HPCAL1	2020-03-08	EEF1G
	HHLA1	VPS13D
	TSPAN32	MUC5AC	MAF1	KLC1
	ABCC6	PRKG1	VTI1B	ACAA1
	TSSC4	EZR	SENP7	PCOLCE2
	MCM3	FTSJ3	RPS15A	PLG
	CAV2		RAB3IL1	SLC22A7
	CAV1		MOSPD3
	AQP2		RPL13	SERPINA5
	MCS		COX6B1
	COX4I1			PXN
	PSMA5		HCAR3	RPL3
	AQP3			KLF9
	RNF7		MAGEL2
	CTLA4			INE1
	CTGF			GRHPR
	GPR26			NPIPB3
	GPR27			FTCD
	TCL1B			ILDR1
	ZMYM4
	ARL1		TRIM10
	FLI1		SNHG10	NEAT1
	RGS6		INPP5F	RPL3
	SLC16A7		FCRLA	RPS9
	SPG9			PCK2
	LEPR			EEF1G
	SOCS5			SLC25A6
	RASSF9			PNISR
	CYB5AP4			KLC3
	MDC1			GSTT1
	EIF5AP3		TPM3	EEF1D
	SPRR2B			ATP5B
	FRA2C			HDAC6
	UPK1A
	RERE		HAGH	TAGLN
	CDL2		HPS1
	PIK3C2G			PPP1CA
	ATD		WDR45	AZGP1
	ATF1		NME2
	FRA2E		TRAPPC5	HTRA1
	CNOT9		NOXO1	UBR4
	PHEX			ACTA2
	PHF1			SERPINA5
	FRA6A		TP53BP2	MST1
	FRA6B		ZNF266	EEF1D
	RAB31		HIST1H2BK	PINK1
	LILRB3		FZD7	SLC12A3
	FRA9B			RBM5
			RPL13P5	NPIPB5
				ALPK1
			PTGDS	SLC23A3
				RPLP0
			GATSL3	ECHDC2
			PPID
			FCRL2	ADIRF
			PTK6	PFKFB3
				RARRES2
			BEX3	ZBTB20
			GSDMA	CLIC5
			FAM104A	MAT2A
			LOC101927166	SLC6A13
				ARL6IP4
				GPD1
			CARD14	PRPF6
			PMEPA1	PDE4C
			UBE2O	LINC01000
				CYP1A2
			LGMN
				RPL3
			NDUFB9	ANKK1
				SDHA
				SUCLG1
			LSP1	NQO2
			MIR1976
			LGALS3	SRSF5
			ARHGAP11A	RPS2
			PPID	POU5F1
			FAM83A-AS1	PRR11
			SERF2
			SNHG5	SPAG5
			ACTRT1
				HLA-A
			RASA4CP	PRDX5
			FGF23	SDHA
			HOXD3	LOC100287869
			UQCRH	MYO1C
			TPGS2	GGT6
			CTSD
				PHB
			MAP7D1	PDZD7
			ALAS2
			NDUFA3
			HLA-DRB4	G0S2
				NPIPA1
			DYNLRB1	DHRS4
			ATP8B5P	PRDX5
				PRODH2
				UQCRC1
			GTF2IRD2B	MGC10814
			RPS27A	DNAH3
				SPINK1
				RACK1
			RBM41	SLC35E4
			SOX12
			WDR89	IDH2
			BOLA2	AZGP1
				STAG3L1
			GDF1	HAGH
			SMIM24	PTH1R
			WASH7P	SCRN2
				COX4I1
			SH2D5	NDRG1
			CAPN1	HLA-A
			SNHG5	ORAI1
				CFD
			ZFAS1	NPIPB5
			SSR2	VHL
			FCGR3A
			MEGF10	ACAA1
			HAGH	REG1A
			RTEL1
				CKB
			BCL2L1	MST1P2
				RPS4Y1
			MAP4K4	AQP3
				DPEP1
				ALB
			CCR7	TTC38
				HAO2
				KHK
				P4HB
			MAP2K3	COX4I1
				HLA-H
				TPI1
			HIPK2	NPIPB5
			IRX1	HPN
			LYL1	NPIPA1
			LOC105376064	ACTG2
			ROPN1B	HLA-C
			KCNJ10	SEMA3B
			CARHSP1	ASS1
			PKNOX1	AOC1
				NPIPB9
				RPS4Y2
				FXYD2
			AFMID	PTGDS
			CXCR5	FUT6
				AKR7A3
			SEMA6B	RAX2
			E2F1
			ATP6AP1L	ANP32A-IT1
			BDNF	HPN
				ALDH1L1
				DCXR
				AHCY
				TPCN1
			BLVRB
			FAM210B
			C9orf84	SELENBP1
				DEFB1
				ORC6
			CMTM3	DCN
			UBE2H	ZKSCAN1
			KLLN	ALDH4A1
				ENO1
			FAM83F	CLEC3B
			RPL35A	C11orf96
			GMPPB	EXOC3L2
			OSTC	SLC25A5
			BDKRB1	CD81
			MUC6	PNP
				SLC22A6
			RBM38	ALDOB
				MYH11
				GPX3
			RPL14
			DPYSL5	HLA-B
			SUMO2	HLA-F
				HSD11B2
				MYH11
			ALDOA	SLC25A5
			TBC1D10B	GJB1
			BCR	CHDH
			DNA2	CTSB
			RPL23AP64	UGT2B28
				ACO2
				HLA-E
				TMSB4X
			KRBA1	MALAT1
				ADI1
				MIOX
				UGT2B7
				UGT2B10
				SLC6A13
				TPM2
				UGT2B10
			RTF1	FTH1
			CCNT2	NDRG2
			SLC6A10P
			RPS28	ATP5A1
				UGT2B11
			ST6GALNAC4	ANPEP
			SPRYD3	KCNK5
				GSTA3
			MYC	SLC34A1
				HLA-B
			UBB	HLA-B
				GSTA2
			NOL10	BDH2
				ALDH4A1
				GPD1
				PODXL
				ISOC2
			DENND6B	SLC37A4
				CNN1
			PTMA	SH3KBP1
			RAP1GAP	MSRB1
				KNG1
				PRELID1
				FAM151A
			TNRC6C	ENO1
			YY1	GSTA2
			HNRNPA1P33	AGXT2
				HLA-E
				GSTA5
			GYPE	SLC7A7
				ALDOB
				OGDHL
				CLEC18B
			RPLP1	SLC39A5
				GAPDH
			RBM38	GSTA1
			ALDOA	GLYATL1
				GLYAT
			RPL23AP87	PCK2
				PDZK1IP1
			SELK
			RPS15A
			LYZ
			MAX
			GRINA
			RNA5S9
			ST6GALNAC4
			CARM1
			RPL9
			RPL31
			HIST1H4C
			SLC4A1
			RNY1
			MYL4
			IFI27
			GRINA
			TSC22D1
			MED25
			ST13P4
			AMY1C
			SERPINA13P
			RPL39
			RPL23
