# Supplementary material for: Network-Based Approach and IVI Methodologies, a Combined Data Investigation Identified Probable Key Genes in Cardiovascular Disease and Chronic Kidney Disease
Source: Front Cardiovasc Med. 2022 Jan 5;8:755321. doi: 10.3389/fcvm.2021.755321 (PMC8767007; doi:10.3389/fcvm.2021.755321)
Supplement: Supplementary Table 2 — All genes rank order via Integrated Value of Influence (IVI) values. [file Table_2.XLSX]

## Sheet: CVD CKD ALL UD
CKD up all	CKD DOWN ALL	UP ALL CVD	DOWN ALL CVD
HINT1	FKBP8	FAXDC2	ANKRD2
MT1H	DEFA1B	CFAP61	TUBB
RPS7	GYPB	TSPAN7	TUBB4B
RPL9	R3HDM4	ISCU	CD163
PFDN5	ADIPOR1	DSC1	TUBA4A
RPL35	R3HDM4	SEPP1	FOSL2
RPS17	FCGR3B	NPPA	SERPINA3
PFDN5	CCR3	NPR3	HSPB7
HINT1	PDZK1IP1	EIF1AY	TUBB6
RPS17	DMTN	KLHL38	RPS2
RPS3A	HBG2	HMGN2	IFI30
C18orf32	SELENBP1	RGS5	TFRC
NDUFA4	CHI3L1	TRAK2	FADS3
RPS17	SNCA	FBXO32	CNN1
SNORD58A	CXCR2	LRRC39	HSPB1
RPS3A	KCNJ2	PPP1R12B	PEA15
SNORD58C	MME	NUDT7	FSTL3
CD52	ALAS2	MYL4	TNFRSF12A
RPL34	HBG1	SPHKAP	PLP2
C14orf2	HBD	ASB14	MYC
DBI	HBG2///HBG1	PPP1R3A	RPLP0
RPL31	CLC	FRZB	S100A8
SNORD73A///RPS3A	CXCR1	TBX5	SSR3
SNRPG	HBQ1	TMEM182	CLIC4
RPS7	SLC4A1	TPCN1	ELL2
COX7B	EPB42	NFE2L1	ZYX
RPL26L1	CHI3L1	MYOM2	FLNC
C4orf46///TOMM7	TNFRSF10C	PLCE1	LDHA
COX7C	SLC25A37	LOC101060256	CD68
EAF2	SLC6A8	FAM134B	ATP1A1
POLR2K	HBA2///HBA1	NNT	FHL1
SNORA21///RPL23	HBB	PPP1R3C	PLA2G2A
BCL2A1	HBA2///HBA1	HLA-DQA2	RBPMS2
DBI	HBB	TXLNB	NAMPT
RPS24	HBA2///HBA1	ACTA2	TRIB1
DUSP2	HBA2///HBA1	LMOD2	MPDU1
COX7C	HBA2///HBA1	HMGN2	DRAP1
RPS27L	TH	MPLKIP	LRRC59
COX6C	F8A1	C10orf71	MYH9
RPL36A-HNRNPH2///RPL36A	TGM3	SLN	ELL2
ANXA1	GUST	FBXO40	KCNIP2
CLEC2B	GLC3B	TNFSF10	NME1
MAPK6	ACLY	CARMN	TUBA1C
HUWE1	SEC61B	HLA-DPA1	ENO1
EGR1	ACO1	ATP1A3	CLIC1
UQCRB	STARD8	MYZAP	METTL7B
JUN	ZSCAN12	NEB	MAP2K3
UQCRB	DCC	GOT1	NAMPT
COX7C	ACTBP3	PRELP	KRT8
CXCL8	CBX1	SLC16A7	OSMR
GSE23609	POLRMT	FGF12	ACTG1
RFC2	POLR2L	ECH1	CYP1B1
HSD17B1	POLR2C	MTND2P28	NUDT4P1
CEACAMP7	CYP3A51P	ACADM	SERPINE1
SLIT1	ACTBP4	OGN	SLC7A1
CHRNA1	GP5	LDB3	LMCD1
DGKG	CYP3A4	ALDOC	MSN
GK4P	CYP3A5	SCN2B	CALU
LRRC41	POLR2J	EGLN3	XIRP1
VTI1B	GPC5	TIMP4	XRCC4
PPA1	POLH	TP53INP2	P2RX5
SEC23A	POLR2A	HMGB2	ABHD5
CEP104	POLR2B	RASSF4	OTUD1
FDPSP4	FARP2	RRN3P1///RRN3P2///RRN3	THBS1
SEC23B	KCNA10	TNFRSF12A	SPP1
UBE2E3	FGF2	RRN3P1///RRN3P2///RRN3	CD44
RFX4	EDAR	CYB5R1///CYB5R1	TRIM55
GJA5	GADD45G	GABPB2	TNC
DBP	CYP17A1	EMC2	PTPN1
RGS1	C2CD5	TXNIP	ANKRD13A
RFC4	PAPOLA	C8orf4	DNAJA4
RFPL1	SERPINB7	CPT1A	PSMB6
AXIN1	UTS2	KDM5D	DLG1
RFX3	SMARCD2	2020-09-11	RPS17
RFX2	FOXF1	PDLIM3	ACTB
RAP2B	KCNA6	AP3M2	S100A11
RAP2A	BCAT2	HSPH1	ITGA5
ADAM23	FOXG1	HSP90AB3P	TIMP1
TUBB3	FKBP5	PREX2	ZNF320
SNORD26	ZNF23	TXLNGY	XIRP2
ZNF12	TP73	SLC25A20	CCL2
PTER	ADD1	EIF1AY	RNU2-1
COPS2	TPBG	MLYCD	TES
CKAP5	ZNF24	RPS4Y1	MIR4435
CYBB	ZNF29P	DYNLL1	USP12
FKBP4	MRPS30	UTY	ANXA5
FKBP3	HP	MEOX2	DCBLD2
CEACAMP11	BCL3	PLIN4	C3
SUMO3	GIT2	COQ5	MT2A
SMO	ARID5A	ODC1	MYH6
SMYD5	KLF9	OGN	SLC38A2
CRISP3	ND6	MT1E	2020-03-03
LTBP4	HNF1A	SMOC2	MT2A
SELENOP	ME3	DDX3Y	FN1
SEN6B	TBX3	DYNLL1	ETS2
WSN	NMU	OR51E1	ACKR1
NCK2	ERH	USP9Y	ELOVL7
DST	DYNC1LI2	ZNF160	PITPNM2
NSMAF	NCOA4	KCNAB1	E2F8
TRDN	HNF1B	TTTY14	AASS
RNASE3	SH3GL3	FSTL3	TRIM8
HK1	DNCM	MYO15B	C6orf106
CDK2AP2	OR3A1	PPID	SNRPB
SF3B4	SUPT7L	H19///RPS12	RIPK2
IGSF6	ADRA2A	XPO1	DEDD
ZNF264	OR2C1	LOXL2	ABCG1
RAMP2	AES	CYP2J2	PLA1A
HAND1	TRIM66	RSRP1	L3MBTL4
IRX5	AEBP1	GPCPD1	PER3
CLIP2	TRIL	FRZB	HGF
EXTL3	RECQL5	ZNF844	IFI16
FZD9	FOXA2	SLX4IP	ETV6///INO80D
AKAP8	JAG1	CHORDC1	FADS1
ZMPSTE24	NPM1P7	C5orf63	SELE
EIF2B2	ZRANB2	ARNTL	TMEM159///TMEM159
GPHN	AGRP	ZNF83	PTP4A3
NR1H4	AKT1	LMO3	NUDT9P1
SLC17A2	MYRF	GPAM	AMER1
RLN2	MVP	TNNT3	ELOVL2
RABEPK	SLC23A1	SLC38A3	GBP4
TIMM17B	TNFSF15	ANGPTL4	SELM///SELM
GLYAT	OR7E22P	BTNL9	RPL13
SPRY2	HIST1H3D	TTTY10	GSTM4
TRAIP	NR1D2	FHL5	MID1IP1
DNAJA2	OR7E21P	COL1A1	CYB5A
APC2	HIST1H3C	THY1	OSMR
RAC1	ALDOA	CREB5	SERPINA3
PAK4	ABCD2	RGCC	UBE2J1
ALS5	C7	ZBTB16	FAM13B
RNR2	AVSD1	CHST9	RBM3
STUB1	GOLGA5	SPON1	ARL4A
RNR3	AMT	RNF125	TSPYL2
NET1	IGKV1OR1-1	FABP5P3	CD14
UBE4B	LYN	FABP5	ZFX
EFS	CAPN1	PDK4	B4GALNT3
PRSS16	AMY2A	COL1A2///COL1A2	APOBEC2
SIGMAR1	CAMK2D	TSPAN7	TMEM245
DSCR4	SH2D1A	PSD3	NR1D2
VPREB1	TOM1L1	AOC3	FGF18
SCN5A	PARP3	ENAM	RAB29
STXBP2	AMY2B	PTN	LPCAT4
SLC4A7	CAPN3	THBS4	FERMT3
STXBP1	CAPN2	TXLNGY	SLC41A1
DDO	CAPNS1	ANKRD36BP2	KCNJ5
CPM	FRA14C	FAM155B	NRIP1
ANG	CALM1P2	LUM	CIART
ANGPT1	SHROOM2P1	ANXA3	ICK
ABCB4	FRA13D	XIRP1	TAP2
DGKD	ALX3	CKS2	TAP2
MADD	FRA14B	ANKRD36B	GBP1P1///GBP3///GBP1
SUPV3L1	FRA16C	SNX29P2	CSF1
RRP1	FRA16D	MGC70870	TRIM22
IL7R	FRA16B	MAPT	NLGN1
SLC25A6	AMELY	ANKRD36	TAP2
CDK10	FRA13C	DPT	CLIC2
CXCL8	BCL2L10	COX7B	VCAM1
THOC1	BAG3	SFRP4	PSMB9
CACNA1D	ANXA2P3	GPR22	PSMB9
COMP	LRP1	MXRA5	PSMB9
CCNB1	CAD	ST8SIA6	UBE2MP1
MPZL1	SLC25A20P1	ANGPTL1	SLCO1C1
IFNWP19	GPR183	ANKRD36B	FAM102B
IFRD1	ANXA3	COL3A1	FCGR1CP///FCGR1B///FCGR1A
CD79A	CALCP	HIST2H4B	CIRBP
IGBP1	GPRC5A	HIST2H4A	TGFBR2
IGFBP5	ATF6B	STAT4	BCL3
IGHD	MAGEB2	MMP16	KIAA0040
CCL14	MAGEB3	DLEU2	ZNF711
PDE6C	CA9	CNTNAP3B	APOL4
COMT	CREBBP	TNNT1	CRLS1
AQP4	AQP8	C1QTNF9	WARS
2020-09-02	APOC1	F5	A2M
SLC25A15	UCP2	RGS4	SLC1A4
IDDM8	APOC2	CNTNAP3	IDO1
CFM1	LMX1B	CNTNAP3P2	CA14
CHST4	LPL	ANKRD36B	CCL2///CCL2
GPR32	KCNK7	CNTNAP3	FCGR1CP///FCGR1B///FCGR1A
SLC25A13	ARPC1B	TMEM71	LNPK
NEFH	ARPC5	RNU5E-1	ASB12
WASF2	HHLA1	CNTNAP3	ABCB1
SIVA1	TSPAN32	NPPB	CXCL11
SORBS3	ABCC6	TIMP3	CACNA1C
CCT7	TSSC4	SNORD116-9	TNFSF10
DHRS9	MCM3	SNORD116-3	FCGR1CP///FCGR1B///FCGR1A
RPL10A	CAV2	SNORD116-23	SEMA4B
ZNF197	CAV1	F8	APOL1
NEDD8	AQP2	SNORD116-15	TGFBR3
SERF2	MCS	SNORD116-8	CD109
HNRNPA3P1	COX4I1	POSTN	GBP2
MBNL2	PSMA5	MYL6	B4GALT6
IDH3G	AQP3	STEAP4	CYSLTR2
ADGRG2	RNF7	RNU2-1	POF1B
FAF1	CTLA4	RPL13	MSR1
PDZK1IP1	CTGF	SNORD116-7	IFIT3
AASS	GPR26	SNORD116-5	PRICKLE1
PLXNC1	GPR27	SNORA3A	IFITM1
CEBPZ	TCL1B	SNORD116-14	IL33
IDDM9	ZMYM4	GLUL	TMEM2
ABI2	ARL1	SPARCL1	MIR27B///C9orf3
FMR1	FLI1	EDNRB	RCN1
OPTN	RGS6	SNORD116-1	KY
LINC01587	SLC16A7	RNU2-1	MX2
RBM12	SPG9	RNU2-1	ICAM1
YAF2	LEPR	RNU2-1	GBP3
ARFRP1	SOCS5	RNU2-1	ART3
PLEK	RASSF9	RNU2-1	WBSCR17
RASGRP1	CYB5AP4	RNU2-1	APOL6
PLGLB2	MDC1	RNU2-1	IGSF6
DNAL4	EIF5AP3	RNU2-1	FCN3
MFSD10	SPRR2B	RNU2-1	IRX3
MNT	FRA2C	SNORD116-24	IFI44L
NBR2	UPK1A	OCR1	GBP2
RCAN2	RERE	SNRPN	IFI30
STX6	CDL2	SNORD116-20	RASGRP1
COQ7	PIK3C2G	SRGN	KLHL41
LRRC17	ATD	RNU1-1	C1orf132///MIR29C
MMP19	ATF1	RNU1-4	PLEKHA7
LRRC23	FRA2E	FCN3	CDH13
HSPD1	CNOT9	SERPINF1	PARP9
TRPC3	PHEX	RNU4ATAC	TAP1
ZNF137P	PHF1	RNVU1-7	TAP1
SLC35B1	FRA6A	RNU1-4	TAP1
CRYAB	FRA6B	RNU1-2	IRF1
OR7E2P	RAB31	RNVU1-17	SV2B
ZNF136	LILRB3	RNU1-4	RSAD2
OLIG2	FRA9B	ADGRF5	SECTM1
NMB	THBS2	CSDC2	CRIM1
RTKN	MRPL4	PECAM1	PTDSS1
PSMD14	DAG1	SNORD116-20	PLSCR1
OR6A2	CMA1	SMG1P3	PHACTR1
MOV10	RPRM	SNORA80E	UGCG
ANGPTL7	GCNT4	RNVU1-17	PIR-FIGF///FIGF
STK16	FAM149B1	RNU1-4	CXCL10
CTDSPL	CAMKV	COX7B	NIPA2
RTN2	ZER1	NID1	DRAM1
MOG	AMBRA1	TM4SF1	TM4SF18
HYOU1	APOE	COX6B1	STAT3
RSU1	GTF2A1	PGAM2	MTHFD2
SRPK1	UCP3	SNORA23	FAM160A1
MOBP	PPP1R7	AQP7	SERPINB1
RNF41	KCTD17	TIMP4	KBTBD12
TSHZ1	DHX9	FABP4	TFPI
CDK11B	FARS2	GSN	C1R
ALG3	SLC24A1	SNORD116-6	MCTP1
PRMT3	CD3EAP	ACADVL	MAP1A
PSME3	HOXA4	CAV1	TRAPPC3
MPHOSPH9	TNS4	SERPINA3	TBX5
RNF113A	DGKH	RNU2-1	LINC00969
MPHOSPH10	ST3GAL2	SOD2	CEBPD
MPHOSPH6	METRN	MFAP5	STRADB
NME6	RBP1	FBLN5	DTX3L
RNF112	PKNOX1	PLPP3	SERPING1
DHRS2	C19orf24	SNORD33	ASB11
CALCRL	RSU1	OAZ2	GPX3///GPX3
NUTF2	HCN2	RILP	C3
TRIM13	OR1E2///OR1E1	TNFRSF10C	PARP14
CST2	HNF4A	DCAF10	IFIT2
RBM7	SYNJ2	TMCC3	BATF2
TENM1	RRP15	CPPED1	QRFPR
RBM5	BTF3P12	DMTN	ADH1A
ARL6IP5	PER3	KRT1	RDH10
PRDX4	KIF22	RALB	ACKR4
CSN1S1	MRPL12	PGLYRP1	HLA-DQA2///HLA-DQA1
DNAJA3	BHLHB9	TMEM63B	HLA-DQA2///HLA-DQA1
LHFPL2	LOC102725271///NTM	BCL2L1	SLCO5A1
LHFP	SLC30A6	MBOAT7	FCGR3A
UNC119	MIR664B///SNORA56///DKC1	KCNJ2	TMEM176A
ALYREF	PPP1R10	PLEK2	RARRES1
RPP30	ZZEF1	NPRL3	RELN
TXNDC9	E2F2	CREB5	HEY2
NR4A1	HSP90AA1	CXCR1	ATP1B3
PCDHGC3	CYP27B1	ARL4A	SLCO2A1
TRDV3	TRMO	TNS1	STRADB
STK38	CCDC94	OSBP2	CYSLTR1
CA7	OPA3	GYPA	MFSD14B
PIGO	PELP1	DGAT2	CCL8
MPP2	SPHK2	IGF2BP2	IL6
COL6A1	PPP4R4	ARHGEF12	CTNND2
DEPDC1	SEC63	IL1R2	GFPT2
STAB2	TXNRD3NB///TXNRD3	FAM210B	RRAD
ERCC4	PHC3	GYPB	JCHAIN
MIR6872///SEMA3B	BORCS6	EPB41	TLR3
SNORA70///RPL10	PTP4A3	FKBP8	CD274
CGB1///LHB	FAXDC2	GYPB	CCNG1
FGF2	ADAM17	GSPT1	NEB
CALU	SLC35F6	PCGF5	CCR1
SOCS3	VAC14	MIR4746///UBXN6	NUDT4P1///NUDT4P2///NUDT4
LMO4	IMP4	MMP25	VAT1L
NPR3	TGM2	GYPC	2020-03-03
LOC100652777///PLA2G10	MRM1	RNF182	TRDN
ZNF646	MSRB2	ADGRG3	BMPR1B
PARK2	ELK4	MME	TLR4
CEACAM1	IMP3	ENPP7	LAPTM5
ALDH3A2	COMT	FPR2	CKAP2
KIR2DL5A	MIR7112///BOP1	SLC22A4	BCL6
TMEM92-AS1	LIG1	MKRN1	SP110
CYP4A11	RRS1	BLVRB	PCGF6
ADCY1	HLA-DOA	HBG2///HBG1	FCER1G
HTN1	HSP90AA1	SNCA	C7
CTAGE8///CTAGE4///CTAGE9///CTAGE15	KIF3C	PITHD1	LRRC10
OR2A9P///OR2A20P	B3GALT4	NAMPT	PEBP4
CFAP70	VAMP3	KIAA1324	STAT1
C1orf106	BCAM	PTGS2	NFKBIZ
CHD5	LRRFIP1	ABCC13	HLA-DPB1
MCM3AP	CCT6A	FCGR2C	FGFBP2
CDK1	DGCR2	LOC100996792///MAP2K3	LOC441081
SERPINB9	THRA	YBX3	POPDC3
APAF1	TFAM	ABCC13	CD68
RARA	TRAK2	CLC	FCGR2A
LRP12	MAP3K1	SLC6A8	LYN
ERN2	LRRC36	SRRD	HLA-DMA
EPHA5	BPTF	MMP9	CD209///CLEC4M
LRTM1	MIER2	IL13RA1	PPM1K
ZFP36	CTIF	VNN2	CADM2
LEP	UBE2L6	MYL4	HLA-DMA
ABL2	HCFC1	SELENBP1	HLA-DMA
NAG18	MACROD1	R3HDM4	SAMD9L
IRGQ	KLHL9	FBXO7	F13A1
ERO1A	IL6R	MIR4746///UBXN6	CALCRL
RNF17	NEDD8	SLC25A37	ABAT
EMID1	SURF1	STRADB	C10orf10
CEP70	KIR2DL4	BAG1	CCL11///CCL11
MKI67	SPON1	AQP9	SCFV///IGHM///SCFV///IGHV3-30
EZR	MST1R	JAZF1	PAK1
NCR2	FAM149B1	MEGF9	EI24
TREM1	GREB1	CYP4F3	TNFAIP6
CEBPE	VAMP5	CDC27	ERAP2
GATA3	SLC17A7	STX17-AS1	CYBB
NCR1	RGR	SNX3	CASQ1
MYCL	NCOA3	ALAS2	DCBLD2
MIR6756///MCAM	CNTLN	PIGC	IFI6
ADAM23	AAK1	SLC4A1	OXA1L
PLIN2	PAK4	MUC8	MTPN
CNOT4	ALDH1A1	TSPAN5	EIF4B
GAL3ST4	ARIH2	HBG2///HBG1	YWHAQ
DEDD	DHRS9	CEP19	RPS26
TLE6	IGHM///IGHG1///IGHA1	KRT23	CANX
CD40	NENF	ZDHHC2	MYOF
STMN4	BIRC5	PDZK1IP1	EIF3F
ANKRD26	STYXL1	CA1	GFPT1
PTPRF	MPHOSPH9	FPR2	SLFN5
FAM102A	URB1	C2orf88	SCRN1
BARD1	MLEC	CDC42BPA	ODC1
RGS16	MBTD1	GYPA	RAB6A
RNASE1	ITPR2	FECH	CREBZF
HNRNPD	MRPL34	SNCA	VAMP1
WHAMMP2///WHAMMP3	DUSP6	DEFA4	UPF3B
CCL19	FAM204A	NPRL3	HMGN3
JAK3	FOXC1	BCL2L1	MS4A1
RAB11FIP3	MIR6834///PFDN6	ADAP2	ZMYM6
SLC17A7	SMPD2	HRH2	MSANTD2
MIR548F5///MAB21L1	RRBP1	MERTK	GABPB1-AS1
KLRC4-KLRK1///KLRK1	G3BP2	MERTK	DROSHA
GPA33	ZNF335	SLC11A1	ATR
FAM20B	LAIR2	DPRXP4	SLC33A1
CD79A	HPCAL1	S1PR3	NFATC2IP
AIM2	VPS13D	HLX	PRKXP1
GLP1R	MUC5AC	FAM198B	NFKBIZ
GRIN2A	PRKG1	PPARGC1B	ATAD2B
GGA2	EZR	FLT3	LEF1
HIST1H4H	FTSJ3	LOC100132062	CHD2
ELL	NME4	SLC9A7P1	XAF1
THY1	FAXDC2	SLC9A7P1	HNRNPH1
PRND	C1QBP	THBS1	LINC00926
ATP2B4	RPLP0	LINC01410	LOC102606465
PML	CD27	BCL6	GPRASP1
SLC2A3	ACP1	FLT3	IGHM
ABCA11P	GMPR	FCGR1A	LOC202181
LRRC61	CD7	LOC729737	2020-09-06
BIN1	CXXC5	FCGR1CP	UBASH3A
STEAP1B	ITLN1	LOC729737	PRMT2
PLA2G6	CD79A	FCGR1A	MDM4
ITGB5	RPL23AP7	S100A12	SRSF11
TMEM59L	PITHD1	CD14	AHSA2
CYP3A43	OR2W3	TLR2	FUBP1
CEACAM3	B4GALT3	BST1	MTIF2
TCL1A	CD37	IRAK3	ZRANB2
PRAMEF10	FLCN	MIR21	METTL3
APOC4-APOC2///APOC4///APOC2	SELENBP1	SORT1	CAPRIN2
KALRN	NOSIP	DRAM1	CCDC84
HES2	SLC6A9	SLED1	TRAF5
LOC102723620	SPIB	WDFY3	RASGRP1
PVRIG	C12orf57	RBM47	NPHP3
FOLR1	SSBP3	FPR1	NBPF20
ZNF286A	PTPRCAP	ASGR2	CROCCP2
HBEGF	PIK3R2	SLED1	RBM26
IGHD	CENPV	LOC100134822	ZMYM2
IRF6	TMEM86B	PYGL	GSDMB
PAWR	STOML2	LINC01001	HERC2P9
PEG10	CXXC5	MIR223	TM2D1
HIST1H2BE	PLEK2	TLR2	SRSF11
CACTIN	CD79B	VNN3	CENPK
SPOCK2	HLA-A	DYSF	ZNF207
BTRC	GNLY	LINC01002	LUC7L
SLC17A3	RPLP0	ACSL1	LINC01215
FABP3	PRR5	GRN	SAMD9L
NPPB	OSBP2	CREB5	IFT80
HIST2H2BE	RUNDC3A	CD163	RALGAPA1
RRBP1	RPS5	VNN3	RGPD5
GAS8-AS1	LHPP	IL10RB-AS1	LUC7L3
RAB40AL	HMBS	LIPN	METTL17
CD177	BABAM1	SOCS3	RSRP1
BUB1B	TGM2	CCL3	PRPF4B
NBEAL2	SRRD	LINC01002	ZMAT1
IRAK3	HBE1	TLR8	PNISR
PHF20L1	HBZ	C3AR1	HAUS1
LOC100129550	PPP1R14A	MGST1	ARGLU1
CSAD	NTAN1	CCR1	AHSA2
LRP5L	PRR5	IL10RB-AS1	SFPQ
EXOC1	TMEM236	CASP5	ALG13
ZRANB2	HMGA1	MAFB	FNBP4
BAZ1A	HPS1	HLA-DQB1	TRIM73
PCNX1	IRF3	CYP1B1	OFD1
N4BP2L2	CD79A	FPR1	OGT
RB1CC1	AES	ARL17A	ATM
PFKFB3	GLUL	POM121L9P	RBM4
PPIG	UBE2F	POM121L9P	TTC14
ATP6V1C1	RPL37A	POM121L9P	PPWD1
RBBP8	POLR2J3	POM121L9P	VPS13B
DICER1	UBL7	POM121L9P	CRIPAK
NUDT16	ELOF1	CR1	NPIPB3
CASP1	C2orf88	HLA-DQB1	FAM208B
NABP1	RPS18	LOC285505	HNRNPA2B1
TACSTD2	SNRNP48	CLEC4D	FAM153B
TAGLN	TRIM16L	SGK1	SLTM
NIPBL	RPL13AP6	VSIG4	SLC38A1
SNX16	GPA33	FPR2	PRKACB
KIAA0101	FIS1	LIN7A	KLRB1
MGEA5	BABAM1	SLC8A1	PDGFD
STXBP3	GPX1	ARL17A	SNORD116-5
AGTPBP1	EPB42	CLEC6A	SNORD116-5
SLC37A3	VPREB3	AQP9	SNORD72
PTAR1	PP14571	NRG1	KLRD1
FAM111A	E2F2	LOC100190986	SNORD116-23
IL18R1	DPM2	TUBB1	PRF1
MKLN1	GUCD1	GTF2H2B	SLC12A2
LUC7L3	DSCAM	ND6	NKG7
HNRNPA2B1	KLF1	MMD	NKG7
TAX1BP1	ZNF428	SDPR	ENPP4
HMGB2	STOM	PTGDR	SNORD116-14
UVSSA	PRIM2	MYLK	CEP78
DYNC1LI2	TPGS2	RPS24	SNORD116-19
JAK2	BSG	MFAP3L	SNORD116-15
N4BP2L2	AP2S1	GGTA1P	SNORD116-3
INO80D	KRT1	MYBL1	SNORD116-9
CCNT2	TESC	KLRF1	ADGRG1
HNRNPA2B1	HSPB1	PRKAR2B	RORA
NKTR	CDC34	FGFBP2	PTPN4
LTN1	2020-03-02		MSH2
ZNF700	AHSP		TARP
DNAH1	C19orf12		SNORD116-8
DMXL2	CFHR2		TRGC2
KIAA1468	NINJ2		MYBL1
ZDHHC17	CD79B		DGKE
SAMD9	ZNF676		IFNG
GPCPD1	AMY1A		C12orf75
STK36	ACTG1		KLRC4
SDHAP2	OR5K4		KLRF1
MLKL	RAD23A		MYBL1
ZFC3H1	2020-03-08		PTCH1
ARGLU1	MAF1		FCRL3
MANBA	VTI1B		SNORD116-2
ZNF106	SENP7		GZMB
RAB11FIP2	RPS15A		TBX21
CCNL1	RAB3IL1		SNORA72
C9orf72	MOSPD3		SNORD14E
GDPD3	RPL13		SNORD116-2
JMJD1C	COX6B1		LAX1
RAB11FIP2	HCAR3		FGFBP2
HNRNPA2B1	MAGEL2		SYTL2
LARP7	TRIM10		GZMH
TTC14	SNHG10		TGFBR3
THOC1	INPP5F		KLRC3
MS4A14	FCRLA		TGFBR3
JMJD1C	TPM3		KLRC2
TUG1	HAGH		SNORD116-29
DOCK11	HPS1		KLRC1
SAMD9L	WDR45		FCRL3
SNORA70	NME2		SNORD116-26
ABCA1	TRAPPC5		IFNG
LRCH4	NOXO1		SNORD116-25
MBD6	TP53BP2		SYTL2
AHSA2	ZNF266		RFX3-AS1
BTAF1	HIST1H2BK		NOG
SLC26A6	FZD7		TLR3
VAMP1	RPL13P5		TARP
CEP135	PTGDS		CCDC144CP
CLK1	GATSL3		CCDC144B
PNISR	PPID		KIR2DL1
PSMD5-AS1	FCRL2		CCDC144CP
PTPRE	PTK6		GSTM3
TTC14	BEX3		CCDC144A
PURB	GSDMA		KIR2DL3
UPF2	FAM104A		RPS11
BEX1	LOC101927166		TMEFF2
MYLIP	CARD14		LY96
NPEPL1	PMEPA1		PI3
LINC01451	UBE2O		SLPI
PPFIA1	LGMN		PI3
MTIF2	NDUFB9		ADM
PNISR	LSP1		ANXA3
MEGF6	MIR1976		S100A12
AMY2A	LGALS3		NAMPT
SF3B1	ARHGAP11A		DSC2
PNISR	PPID		DSC2
TAX1BP1	FAM83A-AS1		HCAR3
CLEC12A	SERF2		SOCS3
AGAP6	SNHG5		MCEMP1
RNF146	ACTRT1
CDK6	RASA4CP
SNORA61	FGF23
CTSK	HOXD3
RBM25	UQCRH
CLK4	TPGS2
TPR	CTSD
PAXBP1	MAP7D1
ANAPC4	ALAS2
WASH1	NDUFA3
BAZ2B	HLA-DRB4
REV1	DYNLRB1
FAM156A	ATP8B5P
ANKRD12	GTF2IRD2B
EPM2AIP1	RPS27A
PLBD1	RBM41
CCPG1	SOX12
JMJD7-PLA2G4B	WDR89
PNN	BOLA2
CASP1	GDF1
INO80D	SMIM24
PAN2	WASH7P
RSRP1	SH2D5
CDK5RAP3	CAPN1
CCDC14	SNHG5
ACCS	ZFAS1
AMFR	SSR2
ZNF266	FCGR3A
BAZ1A	MEGF10
MAN2C1	HAGH
TYK2	RTEL1
TMEM181	BCL2L1
ZFC3H1	MAP4K4
D2HGDH	CCR7
MAPK8IP3	MAP2K3
STX16	HIPK2
CCDC84	IRX1
DIDO1	LYL1
CDK5RAP3	LOC105376064
KAT2B	ROPN1B
IFFO1	KCNJ10
PGGHG	CARHSP1
LUC7L	PKNOX1
SUGP2	AFMID
RBM6	CXCR5
ACAD11	SEMA6B
ZRANB2	E2F1
RBM5	ATP6AP1L
TIA1	BDNF
FAM111A	BLVRB
RAB24	FAM210B
LILRB2	C9orf84
LPAR2	CMTM3
ZNF621	UBE2H
NPHP3	KLLN
WASH3P	FAM83F
DMTF1	RPL35A
PHF3	GMPPB
CCDC93	OSTC
DDX60L	BDKRB1
CRIPAK	MUC6
RERE	RBM38
PCM1	RPL14
IRAK3	DPYSL5
XAF1	SUMO2
WDR33	ALDOA
TNFRSF10B	TBC1D10B
PATL2	BCR
TTC13	DNA2
ALG13	RPL23AP64
STX2	KRBA1
SLTM	RTF1
DDX5	CCNT2
ZNF558	SLC6A10P
ZBED5	RPS28
VPS9D1	ST6GALNAC4
NOL12	SPRYD3
YTHDC1	MYC
OGT	UBB
CEP192	NOL10
POFUT2	DENND6B
TFRC	PTMA
UIMC1	RAP1GAP
ERCC5	TNRC6C
SIPA1L2	YY1
IFI44	HNRNPA1P33
HMBOX1	GYPE
LOC102725126///FRG1HP	RPLP1
TNK2	RBM38
REV1	ALDOA
FAM156B	RPL23AP87
PPWD1	SELK
SRRM2	RPS15A
UBXN4	LYZ
SMG1	MAX
NBPF11	GRINA
NOP58	RNA5S9
ZNF337	ST6GALNAC4
NIN	CARM1
CPT1B	RPL9
DDX3X	RPL31
TRABD	HIST1H4C
MKNK1	SLC4A1
XYLT1	RNY1
GSAP	MYL4
TTC13	IFI27
CELF2	GRINA
ENO2	TSC22D1
MCEMP1	MED25
AKAP13	ST13P4
PLCH2	AMY1C
LOC729603	SERPINA13P
SUGP2	RPL39
CAPN3	RPL23
STX2	DHRS2
ABHD3	DHRS2
PCM1	S100P
SLC23A2	CELA3B
LPAR2	ITLN1
BCLAF1	PILRB
CLDND2	RSAD1
TRMT13	NSUN5
FNBP4	ZDHHC11
TAF1C	NR4A1
SNX1	NSUN5
AKAP17A	CSE1L-AS1
SNRNP70	HSPA1A
SSH2	HSPA1A
GOLGA8B	SLC26A6
MS4A7	AMY1C
TLR5	HRASLS2
UPF3B	ULK3
STAT2	MLXIPL
SCAF11	HBA1
CNTRL	RAB24
TPM2	HBA2
SRSF6	RPL9
RAB24	HBD
COL9A2	LOC100422737
TUBA3FP	PDZD3
FGR	HSPA1A
MCOLN2	CDK5RAP3
NPIPB3	RASSF4
POFUT2	GUSBP1
GSDMB	KAT2A
PHIP	PPIAL4A
RN7SL1	PPIAL4A
IFNGR1	CIRBP
MICAL1	RHOT2
RAB24	PPIA
KIAA1551	CISH
AMT	RPL35
KIAA1551	RGS3
SPG7	ATP1A4
ECHDC2	SPG7
SPEN	PER1
DENND4B	PPIA
DPEP3	ARHGEF17
METTL3	C15orf59
PIEZO1	SPG7
NXF1	MIR503HG
HNRNPDL	HRASLS2
GGNBP2	RPL35
SNRNP70	SRRM2
HCG27	RPSA
ZNF83	RPSAP52
SYNE2	RPSAP36
SRSF5	D2HGDH
TNFAIP2	RPL35
TOP2B	DLST
SLC20A1	LINC01002
AKAP17A	ATP1A3
OGT	DDIT4
CREBZF	WASH1
GIMAP7	RPL10
IL18RAP	HBB
KDM5D	RPSA
COG3	RBM5
PDCD7	SNRNP70
RERE	AQP3
SGSM2	RPSA
PRRC2C	BBS5
MSH3	AHSA2
SETD2	WASH1
TUBGCP6	RPSA
ZC3HAV1	TMEM259
ARMCX3	KCNQ1OT1
STK38	C1orf43
PPM1F	RPSA
SLC12A9	NSUN5P2
TCIRG1	ATP1A1
SSB	ERRFI1
ABCA7	RPS3
SPDYE8P	ITGA7
LPP	THNSL2
ARG1	FGFR3
SMC3	DYNC1H1
AHNAK	CYR61
PRPF3	RPL4
ANXA1	TLE1
ZNF589	PILRB
CCR6	RPS5
MACF1	RPSA
C11orf21	RPL13
MIAT	UPB1
ITGAX	HADHA
ANXA2	ACSF2
ATM	MAGED2
TRIM25	LINC00671
GJC1	ACADVL
SRSF5	PSAP
SLC7A6	RPL7A
NXF1	RPL10
ATG16L2	EEF2
BTN3A2	ASS1
PARP9	RAB11FIP3
PLCB2	RPL37A
DPEP2	ATP1A4
HSP90B1	MAT2A
IFI44L	ADSSL1
UPF3A	MAGED2
SLC16A12	TTC38
TRIM22	GRHPR
TCAF1	GOLGA8S
RPL7L1	RASSF4
SLC44A4	UBOX5
CASP5	PLG
RGL2	EEF1G
TAF15	KLC1
GABPB2	ACAA1
TTC3	PCOLCE2
BCL6	PLG
ZNF876P	SLC22A7
LOC401357	SERPINA5
IL18	PXN
HNRNPH1	RPL3
DNAJC28	KLF9
DENND3	INE1
ZNF430	GRHPR
CREB1	NPIPB3
HSP90AA1	FTCD
NPIPB5	ILDR1
ALPK1	NEAT1
NBPF9	RPL3
ITGB1	RPS9
PNPT1	PCK2
EIF3C	EEF1G
RAD23B	SLC25A6
LOC100507412///RNA5-8S5	PNISR
PAM	KLC3
PSMD7	GSTT1
C14orf166	EEF1D
HYPK	ATP5B
GRN	HDAC6
TMEM106C	TAGLN
ANXA4	PPP1CA
VPS35	AZGP1
TMX1	HTRA1
NDUFAF3	UBR4
PPDPF	ACTA2
NFE2L1	SERPINA5
SNX10	MST1
TMEM127	EEF1D
HSP90B1	PINK1
ZMPSTE24	SLC12A3
YWHAB	RBM5
SYNGR2	NPIPB5
CMTM6	ALPK1
KLF16	SLC23A3
HNRNPA3	RPLP0
CD59	ECHDC2
TRIB1	ADIRF
RPS13	PFKFB3
MORF4L1	RARRES2
VAT1	ZBTB20
ZFP36L1	CLIC5
ATP2C1	MAT2A
METAP2	SLC6A13
2020-09-15	ARL6IP4
LAMP1	GPD1
HNRNPA3	PRPF6
TNFSF10	PDE4C
MKNK2	LINC01000
BTF3	CYP1A2
KRTAP1-3	RPL3
HN1	ANKK1
TRAM1	SDHA
TUBA1C	SUCLG1
MANF	NQO2
SHISA5	SRSF5
KRTAP4-1	RPS2
CALR	POU5F1
CITED4	PRR11
TMEM9B	SPAG5
FOXC2	HLA-A
CD59	PRDX5
MYL12A	SDHA
RPLP2	LOC100287869
DPYSL2	MYO1C
YWHAQ	GGT6
KTN1	PHB
TMA7	PDZD7
KCNJ16	G0S2
XBP1	NPIPA1
YBX1	DHRS4
JUND	PRDX5
MMP7	PRODH2
PTMA	UQCRC1
CASP4	MGC10814
SPNS2	DNAH3
CLDN3	SPINK1
WFDC2	RACK1
HOMER3	SLC35E4
VIM	IDH2
GBP6	AZGP1
S100A10	STAG3L1
ZFPM1	HAGH
SPON2	PTH1R
SOX4	SCRN2
ZFP36L2	COX4I1
TRIM6	NDRG1
PLSCR1	HLA-A
VSIG10L	ORAI1
R3HDM2	CFD
PIGR	NPIPB5
COL4A2	VHL
CRYAB	ACAA1
PTMA	REG1A
SLC27A1	CKB
AGAP3	MST1P2
CDKAL1	RPS4Y1
KRTAP5-8	AQP3
S100A13	DPEP1
IL27	ALB
SPP1	TTC38
ZNF713	HAO2
GDF15	KHK
MCAT	P4HB
SLC22A18AS	COX4I1
MARCKS	HLA-H
S100A2	TPI1
LTB	NPIPB5
EMP1	HPN
POLR2J2	NPIPA1
XIST	ACTG2
PRSS36	HLA-C
NNMT	SEMA3B
	ASS1
	AOC1
	NPIPB9
	RPS4Y2
	FXYD2
	PTGDS
	FUT6
	AKR7A3
	RAX2
	ANP32A-IT1
	HPN
	ALDH1L1
	DCXR
	AHCY
	TPCN1
	SELENBP1
	DEFB1
	ORC6
	DCN
	ZKSCAN1
	ALDH4A1
	ENO1
	CLEC3B
	C11orf96
	EXOC3L2
	SLC25A5
	CD81
	PNP
	SLC22A6
	ALDOB
	MYH11
	GPX3
	HLA-B
	HLA-F
	HSD11B2
	MYH11
	SLC25A5
	GJB1
	CHDH
	CTSB
	UGT2B28
	ACO2
	HLA-E
	TMSB4X
	MALAT1
	ADI1
	MIOX
	UGT2B7
	UGT2B10
	SLC6A13
	TPM2
	UGT2B10
	FTH1
	NDRG2
	ATP5A1
	UGT2B11
	ANPEP
	KCNK5
	GSTA3
	SLC34A1
	HLA-B
	HLA-B
	GSTA2
	BDH2
	ALDH4A1
	GPD1
	PODXL
	ISOC2
	SLC37A4
	CNN1
	SH3KBP1
	MSRB1
	KNG1
	PRELID1
	FAM151A
	ENO1
	GSTA2
	AGXT2
	HLA-E
	GSTA5
	SLC7A7
	ALDOB
	OGDHL
	CLEC18B
	SLC39A5
	GAPDH
	GSTA1
	GLYATL1
	GLYAT
	PCK2
	PDZK1IP1

## Sheet: COMMON
19 common elements in "CVD UP" and "CKD UP":						24 common elements in "CKD DOWN" and "CVD DOWN":
NPR3						BCL3				19 common elements in "CKD up" and "CVD up":
NFE2L1						ZRANB2				NPR3
TNFSF10						NR1D2				NFE2L1					NPR3
HMGB2						C7				TNFSF10					NFE2L1
GABPB2						LYN				HMGB2					TNFSF10
KDM5D						ANXA3				GABPB2					HMGB2
RSRP1						PER3				KDM5D					GABPB2
GPCPD1						PTP4A3				RSRP1					KDM5D
ZNF83						RPLP0				GPCPD1					RSRP1
THY1						HSPB1				ZNF83					GPCPD1
COX7B						ACTG1				THY1					ZNF83
NPPB						RPL13				COX7B					THY1
PDZK1IP1						HCAR3				NPPB					COX7B
BCL6						FCGR3A				PDZK1IP1					NPPB
IRAK3						MAP2K3				BCL6					PDZK1IP1
GRN						MYC				IRAK3					BCL6
SOCS3						CIRBP				GRN					IRAK3
CASP5						AHSA2				SOCS3					GRN
RPS24						ATP1A1				CASP5					SOCS3
						NPIPB3				RPS24					CASP5
						PNISR									RPS24
						RPS2									BCL3
						ENO1									ZRANB2
						CNN1									NR1D2
															C7
															LYN
															ANXA3
															PER3
															PTP4A3
															RPLP0
															HSPB1
															ACTG1
															RPL13
															HCAR3
															FCGR3A
															MAP2K3
															MYC
															CIRBP
															AHSA2
															ATP1A1
															NPIPB3
															PNISR
															RPS2
															ENO1
															CNN1

## Sheet: Sheet2
4 common elements in "COMMON 43" and "MODULE 1":
RPL13
RPLP0
RPS24
RPS2
MYC	mod 5
COX7B
SOCS3
MAP2K3	mod 6
TNFSF10
PER3	mod 7
IRAK3	mod 8
BCL6	mod9
HSPB1
ENO1	mod 10
ATP1A1	mod11
LYN	mod13
FCGR3A
NPR3	mod 15
NPPB
